# Supplementary material for: Effect of innovation capacity, production capacity and vertical specialization on innovation performance in China's electronic manufacturing: Analysis from the supply and demand sides
Source: PLoS One. 2018 Jul 16;13(7):e0200642. doi: 10.1371/journal.pone.0200642 (PMC6065606; doi:10.1371/journal.pone.0200642)
Supplement: S2 File — (XLS) [file pone.0200642.s002.xls]

## Sheet: 1997
Unit: ten thousand yuan			Codes	Intermediate Consumption
				North East																		North Municipalities																		North Coast
				Agriculture	Mining and selecting industry	Food manufacturing and tobacco processing	Textile and garment industry	Wood processing and furniture manufacturing	Paper printing and cultural and educational supplies manufacturing	Chemical industry	Non-metallic mineral products industry	Metal smelting and product industry	Mechanical industry	Transportation equipment manufacturing	Electrical Machinery and Electronic Communication Equipment Manufacturing	Other manufacturing	Electric steam hot water, gas water supply and supply	Construction industry	Business, Transportation	Other service industries	Sum of North East Region	Agriculture	Mining and selecting industry	Food manufacturing and tobacco processing	Textile and garment industry	Wood processing and furniture manufacturing	Paper printing and cultural and educational supplies manufacturing	Chemical industry	Non-metallic mineral products industry	Metal smelting and product industry	Mechanical industry	Transportation equipment manufacturing	Electrical Machinery and Electronic Communication Equipment Manufacturing	Other manufacturing	Electric steam hot water, gas water supply and supply	Construction industry	Business, Transportation	Other service industries	Sum of North Municipalities Region	Agriculture	Mining and selecting industry	Food manufacturing and tobacco processing	Textile and garment industry	Wood processing and furniture manufacturing	Paper printing and cultural and educational supplies manufacturing	Chemical industry	Non-metallic mineral products industry	Metal smelting and product industry	Mechanical industry
Codes				A001	A002	A003	A004	A005	A006	A007	A008	A009	A010	A011	A012	A013	A014	A015	A016	A017	A900	B001	B002	B003	B004	B005	B006	B007	B008	B009	B010	B011	B012	B013	B014	B015	B016	B017	B900	C001	C002	C003	C004	C005	C006	C007	C008	C009	C010
Intermediate Input	North East	Agriculture	A001	3373349	2219	4376396	690075	1644	5790	268619	3671	266	98	7	187	17194	20	0	313658	1060225	10113418	14004	2	17724	5197	50	36	977	2	8	8	0	10	2	0	0	12	2562	40594	26643	204	51743	18247	215	1966	3434	32	2	1
		Mining and selecting industry	A002	92829	532662	93677	29043	256487	113303	3725038	656941	969449	65331	55721	24737	24615	651921	732480	89483	966551	9080268	117	732	411	230	4354	191	33638	2790	5997	252	245	287	3498	1298	7952	356	1104	63452	5787	91610	10370	30926	10207	27032	796167	214505	81724	20610
		Food manufacturing and tobacco processing	A003	1415977	1693	1984305	28099	885	3171	74345	1217	973	1223	2062	423	416	685	0	119226	467129	4101829	1064	0	30882	60	1	120	1032	13	0	5	1	2	68	0	0	1103	4586	38937	22769	110	37673	1574	2720	1799	4763	320	25	224
		Textile and garment industry	A004	93849	67523	19752	1655818	20757	48738	120924	85531	43843	27706	25308	19232	14113	10769	8217	194704	401954	2858738	1	22	50	8609	318	123	567	42	202	110	101	92	116	32	67	492	1044	11988	3	1133	109	14319	287	421	1204	186	576	595
		Wood processing and furniture manufacturing	A005	120801	47648	9576	6555	355812	21062	61329	59058	41301	61720	22152	28603	19948	6387	252151	165434	212793	1492330	0	60	172	181	3951	420	518	303	1188	364	621	231	1712	59	8188	1183	5957	25108	10	823	248	652	17548	1429	484	1764	1253	935
		Paper printing and cultural and educational supplies manufacturing	A006	11177	28819	182870	93696	21641	557136	127410	39669	20066	29182	12941	29982	24877	5446	12610	93062	321790	1612374	15	4	671	304	36	2217	510	122	172	39	97	299	46	15	42	284	3712	8585	126	109	1157	380	159	4873	690	793	430	495
		Chemical industry	A007	2081536	715025	369053	598159	180782	173691	4924139	837517	508148	327203	399956	262258	208460	139566	636674	982821	1757825	15102813	3786	382	2431	5863	486	1627	34255	2019	2903	1004	2863	4168	783	681	3029	4379	12570	83229	112687	46385	10992	62702	9699	14034	146926	58213	115072	27641
		Non-metallic mineral products industry	A008	139886	163886	104265	33633	11813	18477	191730	2606167	1037997	252881	109113	119210	48220	52462	3299881	349230	1232101	9770952	206	361	1196	422	166	117	995	5502	2779	606	740	5013	579	197	53406	1415	3599	77299	39	2654	1162	335	119	482	2130	7117	4725	1211
		Metal smelting and product industry	A009	130023	514256	181688	76370	91148	34083	366744	356544	4861815	2239241	723112	953233	312708	63854	1998363	157435	1703364	14763981	87	409	456	297	1611	654	946	2340	80356	16438	10143	11410	1425	97	49350	676	1167	177862	330	9402	908	477	238	673	7261	8773	154471	42746
		Mechanical industry	A010	205331	450052	67352	121797	31135	35280	417512	356140	318819	1744091	608444	157938	135759	194255	438974	146148	781001	6210028	35	170	153	197	38	50	362	65	415	2604	1957	624	53	136	557	240	1188	8844	14	3132	177	288	27	325	1583	775	2815	13652
		Transportation equipment manufacturing	A011	9222	116845	24411	9584	8215	6756	71908	55535	85149	47596	1979258	14349	115195	31390	27727	438244	199133	3240517	0	57	335	86	17	18	240	63	342	1143	12220	265	399	60	293	2501	522	18561	0	1809	450	445	414	171	1535	12699	1605	2188
		Electrical Machinery and Electronic Communication Equipment Manufacturing	A012	46883	158350	20253	17297	10085	12927	106283	77016	79638	227710	147235	1113979	50682	67476	363596	433624	403504	3336538	0	142	90	104	16	283	228	66	365	1354	665	16044	287	114	2869	1014	3207	26848	13	880	129	191	43	190	808	1451	1370	2347
		Instrument Manufacturing Industry	A013	101518	188533	43194	28526	12447	34739	272600	80819	277126	106058	32211	48609	100427	55019	99288	238590	358340	2078044	807	1229	1058	846	349	709	2842	1389	11886	772	1233	3954	2269	864	1132	7844	18377	57560	2176	2512	539	796	156	3794	6905	2263	6547	1952
		Electric steam hot water, gas water supply and supply	A014	92999	368614	158403	112508	49348	68491	591392	259760	419440	156062	80824	63925	35625	200222	68234	453611	439886	3619344	0	0	0	0	0	0	0	0	0	0	0	0	0	0	0	0	0	0	2611	5349	1926	2598	348	1899	6325	5297	7209	1521
		Construction industry	A015	14994	4928	2795	579	593	1309	4547	2069	3033	1729	1533	1278	1047	2657	2832	52639	60086	158648	0	0	0	0	0	0	0	0	0	0	0	0	0	0	0	0	0	0	0	0	0	0	0	0	0	0	0	0
		Business, Transportation	A016	1007885	747039	1033786	720769	303405	239126	1797088	1102550	1229604	803959	364081	411999	181715	509085	1106235	1198085	1882484	14638895	2037	317	3312	4425	673	1004	8651	2167	8510	1745	2153	5085	1053	1428	9555	5832	9484	67431	25395	16314	3313	14341	1986	4818	11958	9586	12155	5302
		Other service industries	A017	468897	321827	258663	201718	64421	64142	574097	298206	358562	387276	158622	171861	60155	121515	273075	2734736	1704622	8222395	0	0	0	0	0	0	0	0	0	0	0	0	0	0	0	0	0	0	0	0	0	0	0	0	0	0	0	0
		Sum of North East Region	A900	9407156	4429919	8930439	4424226	1420618	1438221	13695705	6878410	10255229	6479066	4722580	3421803	1351156	2112729	9320337	8160730	13952788	110401112	22159	3887	58941	26821	12066	7569	85761	16883	115123	26444	33039	47484	12290	4981	136440	27331	69079	706298	198603	182426	120896	148271	44166	63906	992173	323774	389979	121420
	North Municipalities	Agriculture	B001	7096	4	9206	1452	3	12	565	8	1	0	0	0	36	0	0	660	2230	21273	548440	66	694117	203531	1965	1428	38264	91	316	302	3	410	52	0	0	504	100330	1589819	15517	120	30136	10628	125	1145	2000	19	1	1
		Mining and selecting industry	B002	413	1321	459	154	663	328	27039	1815	1798	254	278	74	117	3634	1728	454	4731	45260	1956	15318	7492	5023	52651	3402	785148	41660	59360	4346	2996	3585	45484	31233	96355	6247	25638	1187894	65	2752	130	405	208	301	46113	4143	1523	1082
		Food manufacturing and tobacco processing	B003	20950	25	29359	415	13	47	1100	18	14	18	31	6	6	11	0	1764	6911	60688	50824	1	1475500	2897	62	5737	49291	612	8	237	69	99	3253	0	0	52694	219100	1860384	32372	158	53561	2237	3867	2558	6772	455	36	318
		Textile and garment industry	B004	1064	767	227	24245	215	706	1574	899	464	299	306	238	175	114	80	2485	5364	39222	151	1444	3404	1248497	55492	13857	84964	3922	13134	11934	7988	7362	16241	2058	3925	31193	75168	1580734	6	2458	234	31459	623	913	2652	402	1242	1282
		Wood processing and furniture manufacturing	B005	1622	640	129	88	4779	283	823	793	555	829	298	384	268	86	3386	2222	2858	20043	0	680	1971	2076	45246	4805	5925	3475	13606	4173	7108	2639	19602	684	93776	13551	68228	287545	7	567	171	450	12107	986	335	1217	864	645
		Paper printing and cultural and educational supplies manufacturing	B006	106	275	1741	892	206	5303	1213	378	191	278	123	285	237	52	120	886	3063	15349	2050	428	94342	42708	5038	311720	71647	17143	24220	5529	13692	41927	6502	2159	5861	40002	521888	1206856	295	254	2721	894	374	11461	1623	1864	1013	1163
		Chemical industry	B007	31842	9003	5621	9668	2258	2774	71048	10162	6125	4701	6301	4043	3010	1532	7323	10104	23591	209106	270661	30297	164390	390393	32616	108942	2409300	150882	253344	73540	199326	276942	53060	66354	222049	422466	920786	6045348	51465	12613	5898	31011	7080	13117	126505	18899	15624	8409
		Non-metallic mineral products industry	B008	213	250	159	52	18	28	292	3969	1581	385	166	181	74	79	5025	532	1876	14880	3626	6371	21094	7439	2932	2057	17547	97043	49009	10687	13059	88414	10217	3486	941928	24953	63475	1363337	34	2294	1005	289	103	417	1841	6154	4086	1047
		Metal smelting and product industry	B009	588	4596	744	280	1024	263	4057	4716	83816	33957	13543	14850	3637	625	24613	1300	24460	217069	20001	21503	93336	24907	84354	31712	57604	75749	2487467	516610	432402	387513	56916	6896	1681052	36966	152317	6167305	663	12203	1298	800	374	1062	9587	10961	184530	51842
		Mechanical industry	B010	1135	2487	372	673	172	195	2308	1968	1762	9639	3363	873	750	1073	2426	808	4316	34320	6189	30202	27143	34989	6672	8954	64257	11497	73592	461811	347108	110576	9362	24314	98754	42412	210725	1568557	15	3356	190	308	29	348	1697	831	3017	14631
		Transportation equipment manufacturing	B011	149	1887	394	155	133	109	1161	896	1374	768	31950	231	1860	507	448	7074	3214	52310	0	6184	36083	9283	1833	1932	25902	6821	36907	123225	1317604	28552	43006	6504	31551	269659	56252	2001298	0	4239	1054	1042	971	400	3599	29758	3760	5127
		Electrical Machinery and Electronic Communication Equipment Manufacturing	B012	657	7393	919	643	342	679	4056	1922	2212	6292	3062	88545	2951	1967	4080	25807	22350	173877	14	12631	10641	14296	1924	90112	28651	7949	39513	284798	71773	4221577	70573	12114	242250	105290	811849	6025955	27	4661	863	1215	269	1416	5004	14604	8578	8260
		Other manufacturing	B013	705	1368	320	241	87	245	1971	726	1856	831	293	351	722	462	878	1590	2405	15051	8984	16697	19523	22890	10848	10886	51586	19033	187186	23721	27538	76639	108885	22399	65618	72381	268655	1013469	1860	6174	1337	2587	436	4582	8875	5106	7519	4775
		Electric steam hot water, gas water supply and supply	B014	0	0	0	0	0	0	0	0	0	0	0	0	0	0	0	0	0	0	41900	40775	46528	63256	10428	15156	144370	35883	118865	38517	20822	44557	18110	27987	23819	263268	332424	1286665	3636	7448	2682	3618	485	2647	8808	7376	10038	2117
		Construction industry	B015	0	0	0	0	0	0	0	0	0	0	0	0	0	0	0	0	0	0	385	1364	4347	2358	158	1545	7142	482	1866	2261	2530	1779	1707	3683	1361	147343	374580	554891	0	0	0	0	0	0	0	0	0	0
		Business, Transportation	B016	8475	6283	8694	6061	2551	2011	15112	9271	10340	6761	3061	3464	1528	4280	9302	10075	15830	123099	211342	32941	343590	459163	69861	104167	897401	224818	882849	181080	223330	527615	109203	148223	991158	605026	983804	6995571	35360	22715	4613	19968	2765	6708	16651	13348	16924	7381
		Other service industries	B017	0	0	0	0	0	0	0	0	0	0	0	0	0	0	0	0	0	0	145582	67580	320466	264195	60279	96672	565536	83357	470628	195361	130366	413046	169349	101155	688803	2001882	7051025	12825282	0	0	0	0	0	0	0	0	0	0
		Sum of North Municipalities Region	B900	75015	36299	58344	45019	12464	12983	132319	37541	112089	65012	62775	113525	15371	14422	59409	65761	123199	1041547	1312105	284482	3363967	2797901	442359	813084	5304535	780417	4711870	1938132	2817714	6233232	741522	459249	5188260	4135837	12236244	53560910	141322	82012	105893	106911	29816	48061	242062	115137	258755	108080
	North Coast	Agriculture	C001	93095	62	120776	19044	45	160	7413	101	7	3	0	5	474	0	0	8656	29259	279100	58626	7	74199	21757	210	153	4090	10	34	32	0	44	5	0	0	54	10725	169946	4799938	36915	9322020	3287394	38761	354128	618804	5725	448	259
		Mining and selecting industry	C002	10920	46836	11105	4020	18144	8661	171853	59368	130934	8266	6502	3150	3020	89787	48009	11247	77990	709812	1159	4719	4711	3542	22099	2361	92836	20122	236012	4592	8737	8000	22851	22809	40551	3830	16274	515205	54982	1551641	95869	288088	91795	256086	2870271	2050180	1868328	1363461
		Food manufacturing and tobacco processing	C003	113998	136	159753	2262	71	255	5985	98	78	98	166	34	33	56	0	9599	37608	330230	6143	0	178343	351	8	693	5958	74	1	29	8	12	393	0	0	6369	26482	224864	2333288	11307	3860530	161228	278710	184392	488082	32792	2598	22921
		Textile and garment industry	C004	5976	4306	1285	155253	1140	4501	9544	4791	2483	1622	1783	1399	1040	617	409	14913	32938	244000	9	194	437	88884	3490	1180	5911	385	1736	1049	899	825	1189	279	564	4210	9119	120360	401	288855	26676	6326373	75854	102251	575146	48622	96771	95369
		Wood processing and furniture manufacturing	C005	6392	2522	507	347	18827	1114	3245	3125	2186	3266	1172	1513	1056	339	13342	8753	11260	78966	0	87	250	263	5750	611	753	442	1729	530	903	336	2492	87	11918	1722	8671	36544	276	22382	6760	17752	477809	38910	13189	48027	34110	25446
		Paper printing and cultural and educational supplies manufacturing	C006	670	1726	10954	5613	1296	33374	7632	2376	1202	1748	775	1796	1490	326	755	5575	19276	96584	162	35	7468	3380	399	24675	5672	1357	1917	438	1084	3319	515	171	464	3166	41311	95533	35964	30979	331544	108879	45556	1396372	197706	227132	123415	141734
		Chemical industry	C007	128723	33124	22680	39966	8267	11413	279993	36600	21971	18488	25785	16398	11874	5167	25512	32504	89794	808259	19359	1716	13173	32246	2648	8897	178230	9808	11227	4997	15061	22962	4239	2093	15047	13760	62509	417972	2655928	655515	303899	1599050	363929	673294	6496602	979441	826094	436205
		Non-metallic mineral products industry	C008	2572	3014	1917	619	217	340	3526	47923	19087	4650	2006	2192	887	965	60679	6421	22656	179671	1088	1911	6326	2231	879	617	5262	29104	14699	3205	3916	26516	3064	1045	282496	7484	19037	408880	14496	541743	172719	94601	37149	106828	511387	1324748	748747	182388
		Metal smelting and product industry	C009	2117	15230	2722	1044	3332	882	13220	15186	266023	108480	42824	47369	11807	2057	79605	4338	78376	694612	517	1260	2527	1066	4957	1969	3041	6445	219419	45011	29613	31712	4100	329	137237	2105	5064	496372	114816	672848	111629	104660	42101	121421	583022	462724	4857776	1646320
		Mechanical industry	C010	6834	14978	2242	4053	1036	1174	13895	11853	10610	58045	20249	5256	4519	6466	14609	4864	25992	206675	163	796	714	921	176	236	1691	303	1937	12156	9137	2911	247	640	2599	1116	5547	41290	4505	976721	55185	89651	8393	101202	493592	241654	877768	4256928
		Transportation equipment manufacturing	C011	176	2234	467	184	157	129	1374	1062	1628	910	37843	274	2202	601	530	8379	3807	61957	0	116	679	174	35	36	488	128	695	2319	24794	538	808	123	594	5074	1059	37660	0	51467	12797	12655	11787	4859	43690	361312	45646	62249
		Electrical Machinery and Electronic Communication Equipment Manufacturing	C012	1616	6451	820	673	386	542	4155	2816	2956	8444	5266	52411	2177	2521	12335	18736	17115	139420	1	763	466	512	82	940	1155	341	1908	5827	3485	61286	1135	597	15633	5351	12546	112028	2743	160001	22746	32722	10678	26711	135941	271569	218933	455090
		Other manufacturing	C013	3803	6916	1561	1020	449	1255	9949	2917	9806	3672	1112	1679	3456	1987	3483	9049	13112	75226	4939	7402	6515	8846	5525	4450	15387	6904	59255	5369	5748	13208	14771	5604	5259	34154	97093	300429	261496	229540	43475	53226	12349	168983	387081	145409	499635	142568
		Electric steam hot water, gas water supply and supply	C014	3921	16245	6604	4866	2095	2952	25000	11258	18372	6498	3494	2698	1515	7967	2573	18625	17553	152236	14776	14457	17224	23344	3751	5682	54878	11580	41107	13207	7187	16644	6574	13540	9705	103405	120729	477790	259437	513147	174753	235570	30879	176740	573524	499764	685731	139187
		Construction industry	C015	0	0	0	0	0	0	0	0	0	0	0	0	0	0	0	0	0	0	0	0	0	0	0	0	0	0	0	0	0	0	0	0	0	0	0	0	0	44153	7087	4808	16032	12654	44571	5978	19052	29170
		Business, Transportation	C016	40776	30222	41823	29160	12275	9675	72703	44605	49745	32525	14730	16669	7352	20597	44755	48469	76159	592240	10141	1580	16487	22032	3352	4999	43061	10787	42363	8689	10716	25317	5240	7112	47560	29031	47208	335675	3382607	2130720	412692	1881542	255019	619440	1490275	1187822	1519936	655982
		Other service industries	C017	0	0	0	0	0	0	0	0	0	0	0	0	0	0	0	0	0	0	0	0	0	0	0	0	0	0	0	0	0	0	0	0	0	0	0	0	360269	542556	342988	529939	119121	358999	1274003	491299	895486	579270
		Sum of North Coast Region	C900	421589	184002	385216	268124	67737	76427	629487	244079	537088	256715	163707	152843	52902	139453	306596	210128	552895	4648988	117083	35043	329519	209549	53361	57499	418413	97790	634039	107450	121288	213630	67623	54429	569627	220831	483374	3790548	14281146	8460490	15303369	14828138	1915922	4703270	16796886	8384198	13320474	10234547
	East Coast	Agriculture	D001	29940	20	38842	6124	15	51	2384	33	2	1	0	2	153	0	0	2784	9410	89761	10980	1	13897	4075	39	29	766	2	6	6	0	8	1	0	0	10	2009	31829	43164	332	83830	29562	349	3185	5564	51	4	2
		Mining and selecting industry	D002	373	3190	309	69	1927	788	3217	3969	2180	213	130	77	65	1312	5815	263	2629	26526	19	1120	61	25	895	27	841	470	520	30	22	32	680	115	1633	55	97	6642	687	32821	949	4161	3249	2814	88022	43472	6968	3434
		Food manufacturing and tobacco processing	D003	57908	70	81151	1150	36	130	3041	50	40	50	84	17	17	28	0	4876	19104	167752	1252	0	36340	71	2	141	1214	15	0	6	2	3	80	0	0	1298	5396	45820	131608	638	217752	9094	15721	10401	27530	1850	146	1293
		Textile and garment industry	D004	7125	5138	1550	216220	1246	6240	12530	5303	2767	1845	2231	1776	1328	693	418	19351	43857	329618	5	82	187	47734	1987	587	3208	181	736	515	402	370	631	116	233	1773	3973	62720	38	19042	1796	311074	4896	6945	27299	3153	8366	8515
		Wood processing and furniture manufacturing	D005	8582	3386	680	465	25279	1496	4357	4196	2935	4385	1574	2033	1416	454	17914	11754	15118	106024	0	29	87	91	1989	211	260	153	598	183	312	116	861	30	4122	595	2999	12636	36	2902	877	2303	61969	5046	1711	6229	4423	3300
		Paper printing and cultural and educational supplies manufacturing	D006	449	1157	7342	3762	869	22367	5115	1593	806	1172	520	1203	999	218	506	3737	12919	64734	43	9	1990	901	106	6575	1511	362	511	117	289	884	138	45	124	844	11008	25457	1607	1385	14818	4866	2036	62411	8836	10152	5516	6335
		Chemical industry	D007	143422	32509	25214	45708	8057	12983	302250	34759	20734	19907	29146	18341	12828	4382	22934	25011	92554	850739	9591	811	6648	16345	1339	4502	88807	4775	4973	2454	7531	11644	2137	810	7383	5411	30683	205844	171578	39257	19949	104158	24466	45914	441106	60503	40056	26660
		Non-metallic mineral products industry	D008	784	918	584	189	66	104	1074	14609	5818	1418	612	668	271	294	18498	1958	6907	54772	139	245	811	286	113	79	675	3733	1885	411	502	3401	393	134	36233	960	2442	52442	81	5436	2380	685	243	987	4361	14577	9678	2480
		Metal smelting and product industry	D009	1839	15519	2285	839	3512	876	13904	16325	293531	118297	47575	51790	12501	2127	84874	4361	85001	755156	136	468	688	362	1841	741	1100	2562	87678	17955	11352	12532	1587	115	54216	777	1552	195662	2415	30348	3621	2581	1141	3257	24377	25874	406923	117076
		Mechanical industry	D010	6591	14446	2162	3909	999	1132	13401	11431	10233	55981	19530	5070	4357	6235	14090	4691	25068	199326	64	312	279	360	69	92	661	118	757	4752	3571	1137	97	250	1016	436	2168	16139	123	26589	1502	2441	228	2755	13436	6578	23895	115882
		Transportation equipment manufacturing	D011	402	5096	1065	418	358	295	3136	2422	3714	2076	86320	626	5024	1369	1209	19113	8685	141328	0	96	560	144	28	30	403	106	573	1914	20467	444	668	101	490	4189	874	31087	0	13185	3278	3242	3019	1245	11193	92559	11694	15947
		Electrical Machinery and Electronic Communication Equipment Manufacturing	D012	2708	15177	1910	1465	816	1327	9131	5430	5876	16766	9667	149381	5539	5087	19812	48048	42770	340910	1	478	319	377	57	1303	813	235	1269	5448	2314	69059	1206	394	9613	3506	13635	110027	203	15127	2318	3420	768	3518	14347	29308	24384	37699
		Other manufacturing	D013	3193	5727	1385	1194	357	1130	8320	3719	8337	3781	1365	1526	3105	2042	3979	6221	9674	65055	1113	1659	1508	2354	1531	1159	3487	2018	21202	1593	1379	6241	4059	1362	1422	6472	20916	79475	7284	31633	7109	13629	2315	36833	65756	29792	50663	26754
		Electric steam hot water, gas water supply and supply	D014	0	0	0	0	0	0	0	0	0	0	0	0	0	0	0	0	0	0	0	0	0	0	0	0	0	0	0	0	0	0	0	0	0	0	0	0	18175	37244	13408	18094	2425	13228	44028	36874	50182	10583
		Construction industry	D015	0	0	0	0	0	0	0	0	0	0	0	0	0	0	0	0	0	0	0	0	0	0	0	0	0	0	0	0	0	0	0	0	0	0	0	0	0	0	0	0	0	0	0	0	0	0
		Business, Transportation	D016	31017	22990	31814	22181	9337	7359	55303	33931	37841	24741	11204	12679	5593	15668	34044	36870	57932	450504	3021	470	4912	6564	999	1489	12829	3214	12621	2589	3193	7543	1561	2120	14170	8649	14064	100008	176774	113562	23060	99826	13822	33536	83241	66730	84608	36904
		Other service industries	D017	0	0	0	0	0	0	0	0	0	0	0	0	0	0	0	0	0	0	0	0	0	0	0	0	0	0	0	0	0	0	0	0	0	0	0	0	0	0	0	0	0	0	0	0	0	0
		Sum of East Coast Region	D900	294333	125343	196293	303693	52874	56278	437163	137770	394814	250633	209958	245189	53196	39909	224093	189038	431628	3642205	26364	5780	68287	79689	10995	16965	116575	17944	133329	37973	51336	113414	14099	5592	130655	34975	111816	975788	553773	369501	396647	609136	136647	232075	860807	427702	727506	412864
	South Coast	Agriculture	E001	22308	14	28941	4563	11	38	1776	24	2	1	0	1	113	0	0	2074	7011	66877	7931	1	10038	2943	28	21	553	1	4	4	0	6	0	0	0	7	1451	22988	29515	226	57321	20214	238	2178	3805	35	3	2
		Mining and selecting industry	E002	822	8484	701	102	5257	2136	43438	10307	4076	432	340	158	148	1949	16005	540	10634	105529	37	254	108	32	2047	49	3059	1024	784	51	31	57	1516	83	3731	100	104	13067	235	14191	295	1485	1347	921	32621	17122	2659	1919
		Food manufacturing and tobacco processing	E003	42991	52	60246	853	27	96	2257	37	30	37	63	13	13	21	0	3620	14183	124539	829	0	24055	47	1	94	803	10	0	4	1	1	53	0	0	859	3572	30329	38221	185	63239	2641	4565	3020	7995	537	42	375
		Textile and garment industry	E004	5590	4019	1167	82011	1297	2437	6587	5313	2714	1698	1450	1087	793	664	528	10759	21493	149607	1	83	187	21676	661	368	1384	138	753	338	355	325	302	121	254	1845	3774	32565	22	8307	800	86814	2088	3124	7011	1351	4566	4744
		Wood processing and furniture manufacturing	E005	6671	2631	529	362	19648	1163	3387	3261	2281	3408	1223	1580	1102	353	13923	9135	11750	82407	0	27	77	81	1774	188	233	136	533	164	279	104	768	26	3676	531	2674	11271	11	887	268	705	18954	1543	523	1905	1353	1009
		Paper printing and cultural and educational supplies manufacturing	E006	517	1332	8451	4330	1000	25747	5888	1833	928	1349	598	1386	1150	252	583	4301	14871	74516	44	9	2021	915	108	6678	1535	367	519	118	293	898	139	46	126	857	11180	25853	804	692	7413	2434	1019	31221	4421	5078	2760	3169
		Chemical industry	E007	31558	8987	5572	9565	2254	2745	70555	10158	6123	4669	6240	4006	2990	1538	7335	10174	23489	207958	3200	278	2194	5377	442	1483	29528	1611	1781	823	2498	3830	705	317	2478	2094	10297	68936	43734	10203	5065	26494	6175	11550	111075	15597	11053	6892
		Non-metallic mineral products industry	E008	684	802	510	164	58	90	939	12752	5079	1237	534	583	236	257	16147	1709	6029	47810	120	211	696	245	97	68	579	3200	1616	352	431	2916	337	114	31062	822	2093	44959	45	3058	1339	386	137	556	2454	8203	5446	1396
		Metal smelting and product industry	E009	676	3497	915	373	696	216	2778	2982	47751	20302	7494	8785	2432	454	16046	1032	14945	131374	80	107	374	111	421	161	278	440	14683	3032	2288	2211	306	33	9580	183	639	34927	703	5632	802	677	282	810	4702	4340	58194	17778
		Mechanical industry	E010	1072	2350	352	636	163	184	2180	1860	1665	9107	3177	825	709	1014	2292	763	4078	32427	9	45	41	52	10	14	97	17	111	698	524	167	13	37	149	64	318	2366	8	1786	101	164	15	185	903	442	1605	7785
		Transportation equipment manufacturing	E011	129	1630	341	133	115	94	1003	775	1188	664	27619	200	1607	438	387	6115	2779	45217	0	29	173	45	9	9	125	33	177	591	6315	137	207	31	151	1292	270	9594	0	2103	523	517	482	199	1785	14761	1865	2543
		Electrical Machinery and Electronic Communication Equipment Manufacturing	E012	2827	18209	2285	1714	943	1613	10704	6054	6635	18920	10548	189271	6806	5779	20220	59175	52279	413982	0	434	306	373	54	1573	791	227	1197	5938	2180	79522	1367	371	8673	3280	15551	121837	85	7332	1179	1717	384	1828	7171	16264	12213	17036
		Other manufacturing	E013	2430	5754	1406	1121	371	979	8359	3332	7735	4184	1606	1712	3602	2251	4627	5544	9636	64649	838	1256	1179	2167	1492	877	2539	1310	13736	1299	928	3295	3546	1118	1193	3566	14722	55061	1914	15286	3298	6632	1115	9015	18379	12415	14353	12015
		Electric steam hot water, gas water supply and supply	E014	0	0	0	0	0	0	0	0	0	0	0	0	0	0	0	0	0	0	0	0	0	0	0	0	0	0	0	0	0	0	0	0	0	0	0	0	0	0	0	0	0	0	0	0	0	0
		Construction industry	E015	0	0	0	0	0	0	0	0	0	0	0	0	0	0	0	0	0	0	0	0	0	0	0	0	0	0	0	0	0	0	0	0	0	0	0	0	0	0	0	0	0	0	0	0	0	0
		Business, Transportation	E016	20702	15344	21234	14804	6232	4912	36912	22646	25257	16514	7478	8462	3732	10456	22723	24609	38667	300684	1811	283	2945	3936	598	893	7692	1927	7568	1552	1914	4523	937	1271	8496	5186	8433	59965	48567	31200	6335	27426	3797	9213	22870	18333	23245	10139
		Other service industries	E017	0	0	0	0	0	0	0	0	0	0	0	0	0	0	0	0	0	0	0	0	0	0	0	0	0	0	0	0	0	0	0	0	0	0	0	0	0	0	0	0	0	0	0	0	0	0
		Sum of South Coast Region	E900	138977	73105	132650	120731	38072	42450	196763	81334	111464	82522	68370	218069	25433	25426	120816	139550	231844	1847576	14900	3017	44394	38000	7742	12476	49196	10441	43462	14964	18037	97992	10196	3568	69569	20686	75078	533718	163864	101088	147978	178306	40598	75363	225715	116383	139357	86802
	Central	Agriculture	F001	57761	38	74936	11816	28	99	4600	63	5	2	0	3	295	0	0	5370	18154	173170	30685	4	38836	11387	110	80	2141	5	18	17	0	23	3	0	0	28	5613	88950	94839	729	184189	64954	766	6997	12226	113	9	5
		Mining and selecting industry	F002	18963	51661	19321	7514	20701	10859	66174	74790	135817	12914	10255	4212	4923	167649	49238	20184	81004	756179	1344	2865	5859	4850	12296	2617	51216	16467	30550	3177	2154	2055	16068	32491	22834	4629	22698	234170	2968	83343	4938	15915	6542	13503	124254	120551	73989	47635
		Food manufacturing and tobacco processing	F003	98738	119	138369	1960	62	221	5185	85	68	85	144	29	29	47	0	8314	32574	286029	3284	0	95350	188	4	371	3185	40	0	15	4	6	210	0	0	3405	14159	120221	140824	683	233000	9731	16821	11129	29458	1979	157	1383
		Textile and garment industry	F004	3370	2431	735	104857	579	3024	6021	2474	1293	865	1064	848	635	324	191	9282	21125	159118	4	53	120	32641	1377	394	2199	120	472	344	262	241	429	76	148	1135	2570	42585	12	6025	569	97148	1547	2199	8510	996	2669	2720
		Wood processing and furniture manufacturing	F005	5780	2280	458	314	17025	1008	2934	2826	1976	2953	1060	1368	954	306	12065	7916	10182	71405	0	42	125	131	2861	304	375	220	861	264	449	167	1240	43	5930	857	4314	18183	23	1873	566	1486	39994	3257	1104	4020	2855	2130
		Paper printing and cultural and educational supplies manufacturing	F006	349	899	5702	2922	675	17373	3973	1237	625	910	404	935	775	169	393	2902	10034	50277	54	11	2485	1125	133	8210	1887	451	638	146	361	1104	171	57	154	1053	13745	31785	937	807	8635	2836	1187	36370	5150	5916	3214	3692
		Chemical industry	F007	46321	13946	8188	13838	3506	3984	105232	15944	9633	6972	9086	5868	4459	2491	11712	16859	35766	313805	7076	666	4695	11419	942	3158	64647	3669	4690	1850	5437	8125	1511	991	5571	6430	23135	154012	127505	31624	14574	76724	17424	32203	310818	47159	40324	21017
		Non-metallic mineral products industry	F008	2493	2921	1859	599	211	329	3418	46455	18502	4508	1945	2125	859	935	58821	6225	21962	174167	655	1151	3809	1343	529	371	3169	17525	8851	1930	2358	15967	1844	630	170104	4506	11463	246205	278	18756	8213	2365	838	3407	15050	50303	33398	8559
		Metal smelting and product industry	F009	1043	8438	1309	486	1894	480	7499	8758	156512	63252	25327	27675	6732	1152	45628	2379	45510	404074	172	635	877	484	2497	1006	1486	3513	120331	24635	15479	17170	2166	155	74278	1053	2032	267969	1318	31346	3138	1755	855	2419	24360	28854	500243	139150
		Mechanical industry	F010	3939	8633	1292	2337	597	677	8008	6831	6115	33454	11671	3030	2603	3727	8420	2803	14981	119118	63	311	278	359	68	92	659	118	755	4737	3560	1134	97	250	1013	435	2161	16090	54	11624	657	1067	100	1204	5874	2876	10446	50659
		Transportation equipment manufacturing	F011	195	2466	515	202	173	143	1518	1172	1797	1004	41770	303	2431	663	585	9249	4202	68388	0	75	439	113	22	24	316	83	450	1501	16046	347	523	79	384	3284	685	24371	0	4858	1208	1195	1113	459	4124	34105	4309	5876
		Electrical Machinery and Electronic Communication Equipment Manufacturing	F012	737	3112	395	320	183	264	1980	1313	1384	3953	2435	26296	1066	1184	5594	9193	8354	67763	0	214	132	145	23	287	328	96	539	1695	983	18198	335	168	4386	1509	3709	32747	42	2393	325	496	112	464	2107	3077	3559	6902
		Other manufacturing	F013	2863	4493	1066	816	299	983	6586	2429	7686	2682	755	1211	2441	1257	2278	5580	8534	51959	2203	3277	2887	4212	2709	2086	6710	3372	31730	2603	2503	7918	6635	2500	2159	14111	41856	139471	7394	24425	5396	10834	1735	18338	34087	20688	27896	18855
		Electric steam hot water, gas water supply and supply	F014	0	0	0	0	0	0	0	0	0	0	0	0	0	0	0	0	0	0	15207	14885	16994	23025	3824	5583	53412	12021	42612	13555	7388	16202	6636	10718	9105	99363	111128	461658	13580	27826	10017	13520	1812	9883	32896	27550	37493	7908
		Construction industry	F015	0	0	0	0	0	0	0	0	0	0	0	0	0	0	0	0	0	0	0	0	0	0	0	0	0	0	0	0	0	0	0	0	0	0	0	0	0	0	0	0	0	0	0	0	0	0
		Business, Transportation	F016	29998	22235	30770	21453	9031	7117	53488	32816	36597	23929	10836	12262	5409	15153	32926	35660	56031	435711	5267	821	8564	11445	1741	2597	22367	5603	22004	4514	5566	13150	2722	3694	24703	15080	24520	174358	132079	84850	17229	74586	10327	25057	62195	49858	63216	27574
		Other service industries	F017	0	0	0	0	0	0	0	0	0	0	0	0	0	0	0	0	0	0	0	0	0	0	0	0	0	0	0	0	0	0	0	0	0	0	0	0	0	0	0	0	0	0	0	0	0	0
		Sum of Central Region	F900	272550	123672	284915	169434	54964	46561	276616	197193	378010	157483	116752	86165	33611	195057	227851	141916	368413	3131163	66014	25010	181450	102867	29136	27180	214097	63303	264501	60983	62550	101807	40590	51852	320769	156878	283788	2052775	521853	331162	492654	374612	101173	166889	672213	398045	803777	344065
	North West	Agriculture	G001	26428	18	34286	5406	13	45	2104	29	2	1	0	1	135	0	0	2458	8306	79232	24709	3	31273	9169	89	64	1724	4	15	14	0	18	2	0	0	23	4520	71627	25254	194	49047	17297	204	1863	3256	30	2	1
		Mining and selecting industry	G002	8376	17137	8747	3512	5453	3410	46531	26577	58053	5745	4738	1831	2256	79077	9962	9266	35230	325901	879	1566	3918	3340	5167	1747	40410	9886	19847	2141	1447	1335	8696	22599	9713	3068	15753	151512	423	21176	694	2321	1088	1905	33586	20477	21086	18473
		Food manufacturing and tobacco processing	G003	18335	22	25694	364	11	41	962	16	12	16	27	6	6	9	0	1543	6049	53113	1329	0	38585	76	2	150	1289	16	0	6	2	3	84	0	0	1378	5730	48650	19074	91	31558	1318	2278	1507	3990	268	22	187
		Textile and garment industry	G004	525	381	116	19676	78	565	1063	342	181	126	178	144	108	45	22	1615	3784	28949	2	15	36	12767	564	143	868	41	141	123	84	78	166	21	42	334	799	16224	1	623	58	11923	162	224	1068	105	243	243
		Wood processing and furniture manufacturing	G005	1460	576	116	79	4300	255	742	714	500	746	268	346	242	77	3048	2000	2572	18041	0	20	56	59	1290	137	169	99	388	119	203	76	559	19	2673	386	1945	8198	3	269	81	214	5758	469	159	579	411	307
		Paper printing and cultural and educational supplies manufacturing	G006	40	101	646	331	77	1970	451	140	71	103	46	106	88	19	45	329	1138	5701	11	2	496	224	27	1640	377	90	128	29	72	221	34	12	31	211	2746	6351	78	66	715	235	98	3012	427	490	266	306
		Chemical industry	G007	9433	4148	1684	2467	1058	732	24325	5040	3077	1626	1727	1173	1029	917	4021	6770	9516	78743	2708	260	1779	4316	357	1195	24668	1416	1879	710	2070	3071	572	412	2143	2664	8894	59114	20590	5436	2320	12298	2712	4943	47912	7910	7928	3555
		Non-metallic mineral products industry	G008	158	184	118	38	13	21	216	2939	1171	285	123	135	54	59	3721	394	1389	11018	142	249	826	291	115	80	687	3798	1919	418	511	3461	399	136	36866	977	2484	53359	15	1039	455	131	46	189	834	2787	1850	474
		Metal smelting and product industry	G009	285	2629	346	124	605	146	2392	2838	51617	20694	8391	9070	2158	363	14695	733	14833	131919	67	462	376	318	1826	745	1056	2747	94520	19321	11691	13352	1652	107	57738	763	1136	207877	139	7995	700	296	164	459	6076	7715	140962	38539
		Mechanical industry	G010	629	1379	206	374	95	108	1279	1091	976	5343	1864	483	416	594	1345	448	2393	19023	19	92	83	107	20	27	197	35	226	1413	1062	338	29	73	302	130	645	4798	6	1260	71	116	11	131	637	312	1133	5492
		Transportation equipment manufacturing	G011	24	308	64	25	22	18	189	146	225	125	5216	38	304	83	73	1155	525	8540	0	18	109	28	6	6	78	21	111	373	3992	86	131	20	96	817	170	6062	0	552	137	136	126	52	469	3877	490	668
		Electrical Machinery and Electronic Communication Equipment Manufacturing	G012	219	1207	152	116	65	106	728	435	471	1342	776	11815	441	408	1601	3812	3396	27090	0	79	53	61	10	201	135	39	210	870	385	10843	191	65	1613	583	2148	17486	11	834	129	189	42	195	793	1638	1348	2063
		Other manufacturing	G013	444	748	160	104	44	127	1054	321	886	311	99	136	272	213	330	1090	1374	7713	628	945	815	835	442	555	2079	996	8506	614	845	2467	1692	672	714	5400	13410	41615	1141	1822	389	688	119	1618	3085	1478	2984	1335
		Electric steam hot water, gas water supply and supply	G014	1479	6130	2491	1836	791	1114	9416	4247	6927	2440	1316	1014	570	2989	969	7016	6590	57335	0	0	0	0	0	0	0	0	0	0	0	0	0	0	0	0	0	0	2207	4522	1628	2197	294	1606	5349	4479	6093	1286
		Construction industry	G015	0	0	0	0	0	0	0	0	0	0	0	0	0	0	0	0	0	0	0	0	0	0	0	0	0	0	0	0	0	0	0	0	0	0	0	0	0	0	0	0	0	0	0	0	0	0
		Business, Transportation	G016	7736	5734	7935	5532	2329	1835	13794	8463	9438	6170	2795	3162	1393	3907	8491	9196	14449	112359	2530	393	4112	5494	836	1246	10740	2691	10566	2167	2673	6315	1307	1774	11862	7240	11774	83720	259058	149550	22406	134872	16483	40261	81101	62280	84501	34076
		Other service industries	G017	0	0	0	0	0	0	0	0	0	0	0	0	0	0	0	0	0	0	0	0	0	0	0	0	0	0	0	0	0	0	0	0	0	0	0	0	0	0	0	0	0	0	0	0	0	0
		Sum of North West Region	G900	75571	40702	82761	39984	14954	10493	105246	53338	133607	45073	27564	29460	9472	88760	48323	47825	111544	964677	33024	4104	82517	37085	10751	7936	84477	21879	138456	28318	25037	41664	15514	25910	123793	23974	72154	776593	328000	195429	110388	184231	29585	58434	188742	114425	269319	107005
	South West	Agriculture	H001	10282	6	13339	2104	5	18	819	11	1	0	0	1	52	0	0	956	3231	30825	4765	1	6031	1769	17	12	332	1	3	3	0	4	0	0	0	5	872	13815	12993	100	25234	8899	105	959	1675	15	1	1
		Mining and selecting industry	H002	901	7310	848	265	2767	1190	8790	8294	21761	856	564	413	264	5694	7998	807	8927	77649	38	348	129	68	1517	63	1915	877	4201	97	156	158	1218	363	2771	113	280	14312	173	14549	238	1028	777	715	11947	11776	11466	11269
		Food manufacturing and tobacco processing	H003	21106	26	29577	419	13	47	1108	18	14	18	31	6	6	11	0	1777	6963	61140	580	0	16837	33	1	65	563	7	0	3	1	1	37	0	0	601	2500	21229	21512	104	35592	1487	2570	1700	4500	302	24	211
		Textile and garment industry	H004	252	181	54	6588	48	191	404	201	104	68	75	58	44	26	17	631	1395	10337	0	4	10	1983	79	26	132	9	37	23	20	19	27	6	12	92	198	2677	1	385	37	5420	97	141	464	64	185	190
		Wood processing and furniture manufacturing	H005	2737	1079	217	149	8062	477	1389	1338	936	1399	502	648	452	144	5714	3749	4822	33814	0	12	35	37	814	86	107	63	245	75	128	48	352	13	1687	244	1227	5173	5	446	134	353	9503	774	263	955	678	506
		Paper printing and cultural and educational supplies manufacturing	H006	61	157	996	511	118	3036	695	216	109	159	71	164	136	30	69	507	1753	8788	7	1	337	152	18	1113	256	61	86	20	49	149	23	8	21	143	1864	4308	111	96	1026	337	141	4322	612	703	382	439
		Chemical industry	H007	7025	1586	1235	2241	393	637	14789	1694	1010	974	1428	898	628	212	1115	1209	4522	41596	881	73	613	1509	123	415	8167	437	444	225	693	1075	197	70	676	467	2812	18877	12939	2788	1523	7903	1898	3598	34460	4407	2278	1925
		Non-metallic mineral products industry	H008	221	258	165	53	19	29	303	4119	1641	400	172	189	76	83	5216	552	1947	15443	47	83	275	97	38	27	229	1266	640	139	170	1153	133	46	12284	325	828	17780	19	1298	569	164	58	236	1042	3483	2312	593
		Metal smelting and product industry	H009	202	1961	242	84	455	109	1798	2144	39233	15688	6388	6880	1625	272	11083	546	11231	99941	14	89	78	62	352	143	204	526	18087	3697	2245	2557	317	20	11059	147	226	39823	87	3502	320	149	79	222	2679	3333	59987	16480
		Mechanical industry	H010	433	949	142	257	66	74	880	751	672	3677	1283	333	287	410	926	308	1647	13095	6	27	25	32	6	8	59	11	68	423	318	101	9	22	90	39	193	1437	4	881	50	81	8	91	446	218	793	3843
		Transportation equipment manufacturing	H011	41	518	108	43	36	30	319	246	377	211	8760	63	510	139	123	1940	881	14345	0	15	87	22	4	5	62	16	89	298	3186	69	104	15	76	652	136	4836	0	911	226	224	208	86	773	6390	807	1101
		Electrical Machinery and Electronic Communication Equipment Manufacturing	H012	125	909	114	84	46	81	525	284	315	897	485	9847	347	275	870	3015	2649	20868	0	27	21	27	4	137	57	16	81	473	149	6645	112	26	558	222	1289	9844	5	452	75	110	24	119	452	1114	774	980
		Other manufacturing	H013	416	670	153	110	42	134	965	329	1009	350	102	158	317	186	320	887	1257	7405	246	368	323	418	257	226	775	374	3352	272	298	861	725	276	264	1767	4893	15695	841	2151	471	913	150	1706	3200	1801	2771	1638
		Electric steam hot water, gas water supply and supply	H014	0	0	0	0	0	0	0	0	0	0	0	0	0	0	0	0	0	0	0	0	0	0	0	0	0	0	0	0	0	0	0	0	0	0	0	0	0	0	0	0	0	0	0	0	0	0
		Construction industry	H015	0	0	0	0	0	0	0	0	0	0	0	0	0	0	0	0	0	0	0	0	0	0	0	0	0	0	0	0	0	0	0	0	0	0	0	0	0	0	0	0	0	0	0	0	0	0
		Business, Transportation	H016	5126	3800	5258	3666	1543	1216	9141	5608	6255	4089	1852	2095	923	2590	5627	6093	9574	74456	655	103	1064	1422	217	322	2780	696	2736	561	692	1635	338	461	3071	1874	3048	21675	14447	9280	1885	8159	1129	2741	6803	5453	6914	3016
		Other service industries	H017	0	0	0	0	0	0	0	0	0	0	0	0	0	0	0	0	0	0	0	0	0	0	0	0	0	0	0	0	0	0	0	0	0	0	0	0	0	0	0	0	0	0	0	0	0	0
		Sum of South West Region	H900	48928	19410	52448	16574	13613	7269	41925	25253	73437	28786	21713	21753	5667	10072	39078	22977	60799	509702	7239	1151	25865	7631	3447	2648	15638	4360	30069	6309	8105	14475	3592	1326	32569	6691	20366	191481	63137	36943	67380	35227	16747	17410	69316	40014	89372	42192
		Imported	IM	228379	901197	228347	401352	33456	95287	1869642	143591	753936	547725	727546	730116	81617	106	27936	47556	294427	7112216	470585	638492	538828	1076257	82561	329046	678021	235091	1460952	2287363	889490	4924252	393916	221	58028	98784	611583	14773470	881646	675447	761063	752680	148835	302990	1091899	209507	1149078	940600
	Total Intermediate Inputs		ET	10962498	5933649	10351413	5789137	1708752	1785969	17384866	7798509	12749674	7913015	6120965	5018923	1628425	2625934	10374439	9025481	16127537	133299186	2069473	1000966	4693768	4375800	652418	1274403	6966713	1248108	7531801	4507936	4026596	11787950	1299342	607128	6629710	4725987	13963482	77361581	17133344	10434498	17506268	17217512	2463489	5668398	21139813	10129185	17147617	12397575
	Sum of Value Added		VA	14297740	7223736	3121987	1407961	889756	650538	5720284	2739874	2846476	2241208	1670276	1083020	1165962	1595408	4719719	8789560	8375459	68538964	1660158	564155	870002	951169	227883	564645	1707685	471306	1349838	860343	730963	1626184	695185	769080	2440758	3270808	12846162	31606324	20988760	6248416	5683369	4110589	630242	2104205	7889744	4246376	4280356	4553145
Total Input			XX	25260238	13157385	13473400	7197098	2598508	2436507	23105150	10538383	15596150	10154223	7791241	6101943	2794387	4221342	15094158	17815041	24502996	201838150	3729631	1565121	5563770	5326969	880301	1839048	8674398	1719414	8881639	5368279	4757559	13414134	1994527	1376208	9070468	7996795	26809644	108967905	38122104	16682914	23189637	21328101	3093731	7772603	29029557	14375561	21427973	16950720
[truncated: 110 more columns]

## Sheet: 2002
Unit: ten thousand yuan			Codes	Intermediate Consumption
				North East																		North Municipalities																		North Coast
				Agriculture	Mining and selecting industry	Food manufacturing and tobacco processing	Textile and garment industry	Wood processing and furniture manufacturing	Paper printing and cultural and educational supplies manufacturing	Chemical industry	Non-metallic mineral products industry	Metal smelting and product industry	Mechanical industry	Transportation equipment manufacturing	Electrical Machinery and Electronic Communication Equipment Manufacturing	Other manufacturing	Electric steam hot water, gas water supply and supply	Construction industry	Business, Transportation	Other service industries	Sum of North East Region	Agriculture	Mining and selecting industry	Food manufacturing and tobacco processing	Textile and garment industry	Wood processing and furniture manufacturing	Paper printing and cultural and educational supplies manufacturing	Chemical industry	Non-metallic mineral products industry	Metal smelting and product industry	Mechanical industry	Transportation equipment manufacturing	Electrical Machinery and Electronic Communication Equipment Manufacturing	Other manufacturing	Electric steam hot water, gas water supply and supply	Construction industry	Business, Transportation	Other service industries	Sum of North Municipalities Region	Agriculture	Mining and selecting industry	Food manufacturing and tobacco processing	Textile and garment industry	Wood processing and furniture manufacturing	Paper printing and cultural and educational supplies manufacturing	Chemical industry	Non-metallic mineral products industry	Metal smelting and product industry	Mechanical industry
Codes				A001	A002	A003	A004	A005	A006	A007	A008	A009	A010	A011	A012	A013	A014	A015	A016	A017	A900	B001	B002	B003	B004	B005	B006	B007	B008	B009	B010	B011	B012	B013	B014	B015	B016	B017	B900	C001	C002	C003	C004	C005	C006	C007	C008	C009	C010
Intermediate Input	North East	Agriculture	A001	4667708	12071.9	4197370	485116	835418	122992	86798.1	2272.5	1364.2	1746.7	6126.2	141.5	714.3	16045.7	101449	562887	428842	1.15291e+07	30404.6	0.1	14430.3	4613.8	769	678.1	4781.6	0	6.6	12.9	47.3	0	39.1	0	1574.6	507.7	3802.2	61667.9	26804.8	574.1	33064.3	12266.6	1235.6	3306.2	3915.3	23.2	20.4	31.1
		Mining and selecting industry	A002	136212	412946	112988	64095.5	130036	52276	4427613	674789	2975729	870089	357368	247166	93047	1.32198e+06	1.95569e+06	271863	548829	1.46527e+07	728.383	17836.4	733.943	546.773	373.897	1598.02	45047.8	3530.97	32025.1	4827.96	2578.85	3803.77	591.943	17514.4	32805.3	1496.62	13554.1	179594	3114.15	8734.18	1820	1381.25	1235.09	2582.6	26852.4	8842.06	71135.4	23395.4
		Food manufacturing and tobacco processing	A003	1.50515e+06	80.2	1.16496e+06	7207.2	2921.3	665.6	156763	249.4	213.9	1146.1	1536.7	17811.6	4370.9	185	0	118904	569887	3.55205e+06	20032.1	1	62218.2	52.1	3.7	228.7	2235.2	27.6	0.6	3.4	4.8	27.4	5.7	1.8	0	9943.4	13392	108178	57218.3	7751.3	96822.4	17594.2	4423.9	10198.3	86486	3710.9	114.8	1020.1
		Textile and garment industry	A004	122810	28146.3	8809.24	1319902	20944.3	14688.8	42135.3	11100.7	20407.4	12942.5	22846.2	4279.26	11500.5	5277.62	9641.56	54508.5	60883.8	1.77082e+06	2608.3	4.72	51.14	13808.5	221.02	276.38	629.54	47.04	32.46	136.76	142.64	392.98	246.64	6.52	404.06	574.12	2401.3	21984.1	252.1	312.12	421.1	5857.64	107.68	131.52	498.46	32.32	55.84	86.48
		Wood processing and furniture manufacturing	A005	88063.2	45383	25462.7	6357.7	411325	58568.2	25724.3	59587.6	37093.5	26272.9	19199.6	13973.3	28254.7	4923.6	668318	130648	381551	2.03071e+06	177.4	285.9	173.9	279.2	11960.8	2044.4	970.1	262.3	237.9	1036.8	444	2252.9	412.4	103.1	21839.6	2192.9	17365.7	62039.3	640.4	909.6	658.9	695.5	5826	5533.8	1588.3	569.3	679	1083.8
		Paper printing and cultural and educational supplies manufacturing	A006	21282.1	11241.1	102607	13881.5	29274.9	416492	94009.8	28822.6	19402.7	29607.1	16494.2	38600.2	13480.3	5703.2	83130.9	249790	1.00249e+06	2.17631e+06	98.2	25.9	1076.7	237	165.2	4001.9	1248.4	166.1	233.9	233	159.2	1030.8	209.9	48.2	863.4	747.5	26812.6	37357.9	25.8	33.6	171.3	54.8	14.4	1326.6	163.8	51.8	26.5	32.5
		Chemical industry	A007	2120497	463473	411650	290649	215242	223358	7.66052e+06	529667	1.02396e+06	301416	810920	466024	160338	233166	1796333	2545417	2.77603e+06	2.20287e+07	37993.7	7249.24	18561	16100.6	7074.4	23604.6	515720	15643.4	26408.9	9756.04	14120	62511.4	6575.1	9033.44	76358.7	127656	235388	1.20975e+06	291953	69857.2	70318.4	60815	6441.42	27269.3	541095	137714	404942	94177.2
		Non-metallic mineral products industry	A008	37325.7	38690.1	40418.9	2698.1	4494.5	2255.9	33736.5	313278	204690	28574.3	38411.4	29172.3	11829	6968.6	2.4317e+06	33660	166345	3.42424e+06	156.2	134.5	190.4	72.2	67.8	109.4	450.5	1248.4	1249.2	144.6	105.5	1704.9	247.5	41.8	21349.5	63.3	1979.2	29314.9	0	0	0	0	0	0	0	0	0	0
		Metal smelting and product industry	A009	84857.6	435006	66812.3	15557	70717.4	48431.4	207554	112706	3.3539e+06	1684837	1.61007e+06	614894	98164.6	53611.9	2.95939e+06	177295	319201	1.1913e+07	4192.67	5480.29	9140.05	1655.53	6290.65	5902.14	19693.1	11566.1	326692	91723.2	37088.8	76194.9	8022.95	1704.47	493156	21371.8	27507.8	1.14738e+06	331.65	23724.4	1182.48	930.45	5998.08	3408.8	21672.4	12882.6	471862	235199
		Mechanical industry	A010	287482	624553	49874.9	41780.6	36315.4	64959.9	378514	102626	1.04261e+06	2.45843e+06	516044	172754	15651.5	204376	846616	134680	1.06028e+06	8.03755e+06	6125.9	3129.4	1313.1	1778.2	813.8	3260.6	7590.4	2161.6	19657.7	105256	22221	44666.1	2248.2	7508.4	99297.6	7174.9	86574.7	420778	4227.5	13381.7	1811.8	2551	854.9	2305	16892.3	3504.4	15207.2	58390
		Transportation equipment manufacturing	A011	21406.7	131173	8777.6	3610.8	6616.5	5382.3	85400.1	24870	88419.6	208518	2119664	14072.9	2837.3	15648.8	224450	1.63183e+06	283970	4.87665e+06	151.7	676	819.3	396.1	335.3	947.9	1208	961.9	2693.1	3286.2	213141	1715.1	298.4	4214.7	15268.2	241751	62484.2	550348	4773.7	6523.8	1854	1266.3	220.2	990.1	3234.5	1342.3	4684	35768.4
		Electrical Machinery and Electronic Communication Equipment Manufacturing	A012	35051.5	97954.5	12104.8	7554	9569.27	7331.11	88160.2	47959.3	120401	476798	324876	1385882	53520	54860.4	588861	325618	745572	4.38207e+06	12.4417	106.292	38.6667	67.0667	32.1333	285.292	356.958	45.75	213.575	2112.59	543.858	35974.7	1208.17	311.167	3664.38	618.3	13039.6	58630.9	40.3833	384.267	146.658	60.5583	10.0333	48.8167	301.05	90.9833	250.225	1782.95
		Instrument Manufacturing Industry	A013	14969.4	20589.2	41158.2	9824.36	2120.91	14274.3	33936.9	72228.6	388886	61122.8	22139.6	13080.5	20660	9205.1	55011.3	19950.2	225722	1.02488e+06	175.5	135.392	46.7	211.674	411.3	947.169	403.352	296.569	3093.13	262.981	146.653	294.215	3324.7	50.7	987.4	356.831	4069.7	15214	48.5	236.4	238.4	94.9	44.5	129	374.7	337.2	694.3	397.9
		Electric steam hot water, gas water supply and supply	A014	183851	872549	185050	93691.3	46031.7	81609.4	655286	266188	848607	241424	197583	68723.6	17269.8	455341	208193	703789	1.52604e+06	6.65123e+06	249.3	212.5	143.5	179.9	71.3	172.5	1315.3	227.6	911.2	212	115.5	324.1	57.2	1604.1	250.4	1609.8	5776.6	13432.8	18	14.4	60.9	22.1	3.4	56.7	519.3	334.2	1544	386.9
		Construction industry	A015	30551.5	2078.6	2184.5	435.3	691.3	704.2	5065.6	78850.2	3117.2	3853.6	10260.7	1404.4	370.5	2202.6	64.4	159167	1.02476e+06	1.32576e+06	3.7	7.7	25.4	25.5	1.2	5.4	23.9	16	20	10.2	11.4	21.9	3.7	18.3	0	340.8	6768.8	7303.9	4.6	6.1	1	0.6	0.7	0.8	2.4	0.8	4	7.4
		Business, Transportation	A016	1.09335e+06	706528	957276	244121	146697	302644	1.62393e+06	541154	2.24177e+06	980971	706056	620398	140992	430476	2180057	1.72684e+06	3.76752e+06	1.84108e+07	13498.7	10456.8	19093.2	30575.4	6568.8	9814	73489.8	7123.1	43241.3	14544.5	9910.6	58536.4	8984.1	9665.5	53721.9	86553.2	151735	607512	8662.5	10217.8	11395.2	4514.9	942.6	4771	14474.4	8984.7	20852.7	6727.2
		Other service industries	A017	342379	531934	314527	134760	76774	126498	921179	278894	798631	547685	414898	294951	52290.3	284091	1.18761e+06	3.24887e+06	8785283	1.83413e+07	2002.8	1145.8	3697.3	3092.2	963.4	1786	16467.5	1265.9	5225	4594.2	2691.6	21222.7	2189.9	2579.2	19508.3	42774.2	285414	416620	2313.2	8809.4	8612.6	2765	552.1	1492.5	8310.8	2087	7138.1	4048.3
		Sum of North East Region	A900	1.07929e+07	4.4344e+06	7.70203e+06	2.74124e+06	2.04519e+06	1.54313e+06	1.65263e+07	3.14524e+06	1.31692e+07	7.93543e+06	7.19449e+06	4.00333e+06	725291	3.10406e+06	1.52965e+07	1.20957e+07	2.36732e+07	1.36128e+08	118612	46887.9	131753	73691.7	36123.7	55662.5	691631	44590.3	461941	238153	303473	310674	34665.6	54405.8	841049	545732	958066	4.94711e+06	400429	151470	228579	110871	27910.6	63551	726381	180507	999211	462535
	North Municipalities	Agriculture	B001	7625.7	40	5016.6	234.9	737.6	185.4	221.7	2.6	1.6	2.1	5.9	1	3.3	3	624	3003.3	111.1	17819.8	725519	2.3	345336	111168	18544	16393.4	114166	0	159.9	306.7	1126	0	946.4	0	37857.6	12187.3	90921.9	1.47464e+06	13126	210.1	19541.2	6629.7	452.6	1689.6	2413.2	11.8	9	11.9
		Mining and selecting industry	B002	870.9	1158.9	619.4	245.4	225.2	309.9	176600	2141.3	2154.3	765	806.8	61.8	57.4	5576.4	1203.4	3103.6	3479	199379	6224.9	241274	5174	2119.6	407.2	4683.4	803699	22125	96423.3	1884	3066.6	872	2206.4	108397	45886.6	2986.9	153254	1.50068e+06	3231.2	69025	2079.6	2072.9	759.9	3608.7	152520	20546.5	32692.9	7796.7
		Food manufacturing and tobacco processing	B003	5685.8	0	11667.4	1.6	80.7	1.4	196.5	0	1.8	1.8	1.2	14.8	0.7	0.2	0	327.9	439.9	18421.7	211210	12.7	393469	362.2	43.7	2366.1	11928.7	61	3.4	26.9	11.6	110.7	18.9	4.2	0	36967.7	31106.6	687704	27600.9	2841.3	39063.6	7333.2	1629.8	3743.1	33542.8	1360.6	45	382.9
		Textile and garment industry	B004	1679.94	222.84	100.9	11011.6	186.16	154.94	361.18	310.92	183.22	120.82	331.3	40.18	147.76	68.16	202.28	1413.96	646.02	17182.2	32889.9	1933.06	2029.24	441735	5051.1	7765.86	14431.8	1931.86	3345.6	3725.44	4917.9	12264.7	18657.4	901.94	12489.3	35902.4	79214.3	679187	961.02	1272.12	1607.18	23460.6	582.08	537.16	2235.9	176.3	331	1283.34
		Wood processing and furniture manufacturing	B005	127.5	76.9	46.4	15	776.6	81.9	46.6	126.8	89.3	55.8	39.3	32.9	36.6	8	1389.3	312.3	780.7	4041.9	3189.4	1249.6	1974.7	1751	108847	22688	9231.8	2801.3	3346	4610.9	1940.8	8627.1	1316	498	71337.1	6978.5	66960.2	317347	1011.1	1396.8	901	932.6	8682	7884.9	2457.2	853.1	983.6	1596.2
		Paper printing and cultural and educational supplies manufacturing	B006	385.1	164.2	1665.3	196.3	370.8	5754.4	1501.1	742.3	280.1	398.7	308.4	540	179.2	92.2	1384.2	4541.7	17634.3	36138.3	3499.2	1010.7	37175.7	9092.9	6635.3	141296	42610.7	6105.4	8464.4	7902.5	5992.3	35485.7	7484.3	1654.8	27714.4	25789.6	851502	1.21942e+06	227.7	286.8	1502.3	481.7	126.1	11756.7	1425.5	460.5	233.2	280.9
		Chemical industry	B007	18824.1	1043.6	3853.6	2502.1	854.2	1087.5	23293.7	5585.3	2360.2	1134.6	19001.9	1157	423.7	477.4	7022.2	4698	9894.2	103213	185716	47122.7	70488.8	88077.8	33269.1	94589.9	2.87498e+06	89081.4	172726	41319.3	69719.7	278585	29098.3	56260	414830	879512	910142	6.33552e+06	227020	51449.6	44373.5	75306.4	7045.2	27840.3	412613	89381.9	194834	55658.2
		Non-metallic mineral products industry	B008	555.4	33	847.4	7.6	11.4	11.1	137.3	2414	577.3	40.7	731.5	27.1	27.6	20	19267.1	78	1140.9	25927.4	4434.3	3682.4	5976.9	2066.5	1982.4	3545.1	15476.3	43429.1	42757.1	4802.9	3512.2	57907	6962.1	1365.2	732006	2055.2	68196	1.00016e+06	0	0	0	0	0	0	0	0	0	0
		Metal smelting and product industry	B009	145.9	783.3	126.7	21.6	95.9	119.6	401.3	382	7557.3	3599.7	5072.1	1230.4	235.3	79.2	8924.4	392.9	1201.5	30369.1	25987.2	61136.4	26424.5	14210.3	68627	40401.5	82001.6	41856.9	2.99605e+06	489530	171776	582996	45425.5	7436.2	1.55777e+06	247763	94183	6.55358e+06	309.7	15158.3	965.6	704.2	3546.1	2131.3	14226.5	8599.9	272136	146391
		Mechanical industry	B010	507.7	820.1	127	69.6	62.5	101.5	614.8	297.7	1593.6	3535.5	1315.6	237.5	31.1	318.1	1437.3	301	2307.2	13677.8	19449.9	23951.7	5190.6	11683.4	5104.1	14139.8	38488.8	7632.2	142253	386662	119580	350652	11906.8	28895.5	277288	39844.3	302716	1.78544e+06	4431.1	14159.4	1918.8	2755.5	903.9	2542.3	17463	3858.4	16577.8	59666.6
		Transportation equipment manufacturing	B011	1358.95	446.82	529.03	61.32	69.31	114.39	350.4	2785.66	1043.7	2152.91	189393	53.88	23.22	289.37	8210.21	31529.6	6634.27	245046	845.39	4860.61	4087.85	2536.48	1879.26	5055.29	7223.71	4385.13	13657	18836.9	1.06263e+06	8464.91	1484.6	21704.9	74127	1.46243e+06	284733	2.97894e+06	4072.65	4197.09	1646.54	960.34	149.45	560.11	2376.27	907.01	2984.4	31594.9
		Electrical Machinery and Electronic Communication Equipment Manufacturing	B012	2381	3842.5	1270.9	428.1	437	397.6	6189.5	5092.8	5353.1	25085.2	37140	136937	4357	2514.1	24753.7	34795.2	72160	363135	1235.1	7262.6	2981	4598.5	2379.2	41175.3	30507.4	2997.6	16611.6	176147	39441.1	5466063	150035	18661.2	213915	66246.4	1.8912e+06	8.13146e+06	2072	23349.1	12215.7	2897.9	402.7	2131.1	19926.1	3374.4	10801.6	111782
		Other manufacturing	B013	149.3	413.8	1787.85	40	43.15	539.65	791.8	741.45	7227.85	1190.75	974.8	199.1	456.95	257	1597.35	353.75	5084.45	21849	23124.2	1191.6	19980.9	2200.15	4151.4	14570.3	17008.9	13697.5	164594	8918.75	3398.9	5836.4	59902.2	1717.65	13859.2	9620.35	139724	503497	519.6	1912.5	1183.95	692.7	195.45	971.35	3098.3	1821.65	3848.6	7666.05
		Electric steam hot water, gas water supply and supply	B014	205.6	434	495.4	124.3	59.1	66.3	1113.7	1876.2	4859.7	419.6	471.7	55.7	23.8	1465	254.5	1063.9	2032.4	15020.9	46192.2	46985.8	21177.1	34620.9	12497.2	29246.1	188316	27030.6	119350	34521.1	16394.2	55828.4	8255.8	94408.2	46399.1	132395	869955	1.78357e+06	67.4	56.7	227.3	85.6	13.6	201.3	1885.7	1210.3	7490.6	1364.6
		Construction industry	B015	251.75	109.38	1208.92	23.28	21.54	16.16	68.3	773.99	145.05	259.14	19583.9	14.02	7.13	38.03	1050.84	3544.68	2479.98	29596.1	2090.06	2028.99	2185.15	3867.97	3994.34	1651.71	4648.89	3312.82	12672.5	4216.74	59799.3	5244.89	25291.5	3494.72	9092.28	167366	801175	1.11213e+06	583.15	945.61	880.41	304.66	116.8	511.44	900.33	723.44	1616.1	3663.23
		Business, Transportation	B016	2942.26	322.46	4201.2	4296.48	267.64	634.16	2208.52	1131.88	2228.78	406.28	1243.5	325.02	123.54	132.14	1688.72	4066.84	6259.28	32478.7	94336.5	69304.7	114693	250534	41357.9	64971.7	479378	58791.6	261227	111273	59207.7	408572	59530	65704.9	491043	907276	1.63379e+06	5.17099e+06	22085.7	25063.2	30556.1	20510.9	2422.82	11837.7	36904.4	20838.8	49383.6	16494.2
		Other service industries	B017	2739.1	1077.1	7223.9	954.2	460.9	282.5	6312.4	6193.6	1467.9	1222.6	6294.9	714	257	1125.9	10785.4	32965.6	78144.1	158221	103826	56915.2	191215	151282	49675.7	92507.9	854845	67411.3	271889	238687	139866	1.11951e+06	116728	131630	1038911	2.17226e+06	15174115	2.19713e+07	15468.9	58482.1	52936.3	20948.4	4847.6	12588.8	60852.9	18641.8	58363.2	33226.3
		Sum of North Municipalities Region	B900	46436	10988.9	40787.9	20233.4	4759.7	9858.4	220409	30598.5	37124.8	40391.2	282716	141641	6391.3	12464.2	89794.9	126492	210429	1.33152e+06	1.48977e+06	569925	1.24956e+06	1.13191e+06	364446	597047	5.58895e+06	392651	4.32553e+06	1.53337e+06	1.76238e+06	8.39702e+06	545250	542734	5.06453e+06	6.20758e+06	2.34429e+07	6.32055e+07	322788	269806	211599	166077	31876.1	90535.9	764841	172766	652331	478859
	North Coast	Agriculture	C001	91204.1	479.8	60006.9	2777	8819.6	2214.6	2658.1	32.3	19.8	25.9	69.5	12.8	39.8	36.7	7481.4	35981.5	1294	213154	171379	0.5	80285.5	24873.1	4131.9	3598.7	26882.9	0	35.1	71.3	268.8	0	206.4	0	8573.1	2785.8	21225.1	344317	7080027	110102	10694212	3604575	237161	914586	1.32446e+06	6427.6	4809.6	6257.1
		Mining and selecting industry	C002	163.807	3086.33	270.068	87.3	76.1802	34.3431	250900	4953.45	20424.6	1237.24	363.18	147.598	44.2779	3495.37	12886.1	1239.94	746.246	300156	98.3	22882.5	328.7	5.5	11.7	1612.3	315984	21391.2	69779.5	1661	803.4	872.5	1477.4	6845.25	50634.8	234.9	1934.9	496558	165106	2.20109e+06	204404	90083.8	42727.7	160351	5176065	922531	3.17236e+06	589575
		Food manufacturing and tobacco processing	C003	95282.5	1	198018	27.4	1372.8	24.1	3104.9	1.4	31.9	29.1	18.1	219.8	14	2	0	5429.1	6487	310063	133697	7.6	320108	280.1	26.5	1510.3	10700.2	100.8	3.1	19.6	17.9	118.2	23.6	7.1	0	41766.4	49481.6	557868	2.11171e+06	330616	3.95258e+06	706597	188298	434754	3597629	158262	4755.1	43065.4
		Textile and garment industry	C004	10218.9	1675.8	818.3	64344.3	1226.6	1181.1	2549.8	2709.5	1496.2	908.7	2440.5	281.2	1006.2	551	1941.7	13128.5	5138.2	111617	43281	504.8	1790.2	261179	4514.5	6799.6	13452.1	1734.7	2178.6	3743	7924.5	9390.2	7525	1024	11623	37037.2	97863.3	511565	238374	351038	445687	4.38908e+06	141081	123259	513620	41723.1	74422.2	442630
		Wood processing and furniture manufacturing	C005	72.1	42.55	24.95	8.15	426.2	47	25.7	67.6	48	30.2	21.05	17.6	21.3	4.4	751.3	167.55	422.9	2198.55	110.4	243.65	127.7	229.1	9235.1	1509.7	741.85	195.65	163.75	881.95	378.25	1940.25	359.7	87	19014.1	1912.3	14946	52076.5	35265.7	49279	33431.2	34912.6	310250	287290	86424.9	30415.2	35575.9	57330.6
		Paper printing and cultural and educational supplies manufacturing	C006	2139.3	882.3	9601.8	1075.3	2043.2	31630.2	8285.8	4090.3	1490.7	2154.7	1667	2837.1	1001.6	506.4	7571.2	24394.9	96907.9	198280	4064.1	1074.7	44504.1	9872.4	6907.2	165666	51562.4	6895.8	9702.9	9627.4	6625.6	42591.2	8701	1992.3	35510.1	30896.2	1.10194e+06	1.53813e+06	23042.8	77032.7	222496	70070.9	17633.4	1.24282e+06	259702	42087	36226.9	59936.3
		Chemical industry	C007	39663.9	1944.25	9712	5185.86	1872.82	2268.71	46521.8	16099.2	5167.17	2334.13	41009	2337.87	903.92	913.39	52004	6382.69	21203.6	255524	62256.3	5979.88	39997.4	30603.6	15944	51580.5	652143	20491.7	29578.5	18352.6	29148.2	138295	13435.1	6346.1	133379	60406.3	423638	1.73158e+06	3.85561e+06	1.44464e+06	850314	1.7611e+06	204877	661756	6.7538e+06	1.21345e+06	1.88461e+06	1079821
		Non-metallic mineral products industry	C008	5051.85	303.5	7705.65	69.95	104	99.85	1251.05	21960.9	5259.55	372.05	6651.55	248.95	253.1	184.25	175293	710.7	10382	235902	2154.8	1738.65	3113.9	1008.85	983.8	1882.4	8504.8	24026.8	23446.4	2587.75	1895.5	31621.4	3358.85	729	401794	1093.3	37533.6	547473	35645.5	150662	75953.6	16723.1	4385.25	5221.55	151620	295305	302607	148377
		Metal smelting and product industry	C009	285.14	2039.9	77.5	26.54	153.88	305.24	776.4	859.92	21397.6	9673.42	13581.8	3205.48	627.98	151.56	15222.6	569.56	586.38	69541	383.14	7636.62	3129.42	686.78	5221.04	4976.18	18221.8	21126.8	497080	136215	67026	78896.5	8729.4	1490.9	815449	24067.9	12804	1.70314e+06	33715.8	765653	91148	49440.5	117148	69310.6	438718	318715	5914717	3.75764e+06
		Mechanical industry	C010	1919.1	2960.2	486.8	257.3	230.9	368	2229.8	1135.5	5591.1	12519.9	4964.7	838.4	116.6	1164.4	5365.5	1144.4	8789.3	50081.9	17875.5	11413.9	3998.1	6172.6	2785.1	10130.9	24492	6432.7	70364.3	315683	72826	164348	7336.9	22732.7	283564	23715.2	257159	1.30103e+06	127235	386524	52121.6	66831.6	24791.8	53965.4	538068	82861.1	379897	1.94484e+06
		Transportation equipment manufacturing	C011	345.8	112.6	134.8	15.5	17.4	29.1	88.2	708.6	264.6	545.4	48180.8	13.4	5.9	73.6	2087.5	8018.6	1686.9	62328.7	24.1	109.1	129.8	63.5	53.4	150.6	192.9	151.8	427	524	33769.3	271.6	47.2	668.6	2416.4	38638.7	9864.6	87502.6	58143	58196	23587.5	13558.3	2086.2	7639.3	33441.6	12648.3	41331.6	452422
		Electrical Machinery and Electronic Communication Equipment Manufacturing	C012	883.5	1450.9	432.5	140.3	175.5	143.2	1432.2	2508	1815.3	6239.6	15401.7	12269.8	581.4	958.9	12747.3	5783	11354.8	74317.9	130.3	1480.2	506.9	925.5	429.5	1679.2	4321.3	657.9	2749	26074.6	7389.8	155431	8811.9	4637.1	56237.9	5867.4	65833.4	343163	22197.7	163031	25832.7	31108	5974.6	22807.2	95905.1	48935	120540	836881
		Other manufacturing	C013	64.4934	197.271	2858.83	41.2	36.9198	984.357	7618.5	873.248	13539.5	457.355	352.02	17.2024	48.8221	176.832	378.7	224.562	436.554	28306.4	716.1	2043.75	203.5	891.4	1835.6	1644.1	68812.1	771.2	7578.65	913.6	616.2	1197.2	12045.1	1038.35	5765	1490.4	10457.9	118020	17019.5	85359.5	197654	37623.2	7482.33	446082	648172	70448	265601	142794
		Electric steam hot water, gas water supply and supply	C014	5133.9	13646.7	5612.2	2418	1250.4	1659.6	16353.7	7499.2	17884.9	4114.5	5918	1238.7	297.3	10967.1	4211.3	16353.5	28917.7	143477	31960.7	25675.5	14644.7	19948.4	8951.8	18561.1	129232	20113.1	89085.2	25676.4	12059.8	35694.5	5764.2	37902.7	33374.9	76449.4	711030	1.29612e+06	312430	390962	113357	348954	27897.7	201183	621890	368026	943771	108532
		Construction industry	C015	16.6	0.1	0.9	0	0.2	0.1	1.3	63.4	0.5	0.5	7.1	0	0.1	0.4	0	52	314.5	457.7	9.2	18.3	59.2	60.8	2.9	13.6	57.8	41.8	51.4	26.1	28.4	55.3	9.4	45.1	0	864.3	16661.2	18004.8	17333.3	29012.6	5692.2	2196.8	4492.9	2283.8	11208.5	2371.6	11477.7	36108.3
		Business, Transportation	C016	641.3	163.6	1070.2	111.3	116.2	100.7	563.3	552.1	445.6	175.7	414.9	109.4	31.2	55.8	780.6	1876.2	1503.6	8711.7	13072.6	12039.2	17467.3	19482.8	5746.1	9699.9	72456.3	10561.1	40528.9	17305.1	8568.7	53292.2	7853.9	10637.8	87004	179710	336297	901722	1.10945e+06	2.2292e+06	2.55516e+06	1.24828e+06	172604	1.18273e+06	3.17214e+06	1.30261e+06	3.05244e+06	2.37956e+06
		Other service industries	C017	585.6	229.2	1546.4	203.8	98.8	60	1347	1324.7	308.6	259.1	1345.5	151	54.9	240.3	2305.8	7043.9	16700.4	33805	2590.4	1549.9	4794.9	4246.4	1253.6	2312.4	21268.8	1588.5	6730.5	5928.3	3472.2	26922.1	2744.8	3393.2	24477.8	56566.8	358820	528660	199212	758924	744606	236606	46836.5	126913	712462	176825	608142	344818
		Sum of North Coast Region	C900	253672	29216	298377	76789.2	18021.6	41150.2	345707	65439.3	95185.6	41077.5	142406	23946.3	5048.4	19482.4	301029	128501	212872	2.09792e+06	483803	94398.8	535190	380530	68033.7	283328	1.41903e+06	136282	849482	565291	252819	740937	88429.9	99577.2	1.96882e+06	583502	3.52749e+06	1.20769e+07	1.54415e+07	9.58132e+06	2.02882e+07	1.27077e+07	1.55573e+06	5.94296e+06	2.41353e+07	5.09364e+06	1.68533e+07	1.24306e+07
	East Coast	Agriculture	D001	2535.7	13.2	1667.8	74.2	244.5	61.5	74.4	0.8	0.5	0.7	1.9	0.3	1.1	0.9	209.7	1006.4	32.8	5926.4	1024	0	511.4	182.7	30.8	28.1	162.6	0	0.2	0.5	1.6	0	1.6	0	60.3	19	133	2155.8	3774.6	45.9	6304.9	2034	98.8	500.4	795.4	3.5	2.4	2.7
		Mining and selecting industry	D002	80.15	193.05	111.6	16.1	19.55	32.85	2480.8	1126.25	281.2	102	89.95	24.65	8.55	317.25	3383	262.05	399.4	8928.4	20.8	445.55	50.4	13.4	4	40.9	2145.05	1574.75	590.2	28	12.05	74.1	142.2	445.1	4046.3	21.9	339.9	9994.6	487.1	8026.9	1103.7	182.6	198.6	278.65	13508.9	6419.55	10509	1552.1
		Food manufacturing and tobacco processing	D003	9750	0	20649.9	2.9	143.6	2.6	287.8	0	3.2	2.9	1.5	17.8	1.6	0.2	0	545.3	524.9	31934.2	3723.5	0.2	10092.2	8.6	0.7	42.3	350.1	3.8	0	0.6	0.6	3.9	0.8	0.2	0	1467.4	1871.8	17566.7	35179.8	9019.9	95746.1	16285.9	5109.9	11845.3	91924.7	4316.6	120.2	1144.6
		Textile and garment industry	D004	17765.8	4550.12	2654.16	83793.5	2414.51	3367.15	6055.83	9890.06	4307.36	2472.26	6412.96	633.1	2411.64	1773.29	7540.6	50366.6	14965.3	221374	12944.5	431.8	1047.16	85303.4	1425.53	2793.19	5510.38	934.675	1614.47	1892.29	5317.21	3295.64	3998.93	842	5014.64	26408.3	55330.5	214105	7500.01	14308.2	14980.2	134375	9522.38	4616.42	26536.5	2572.69	4486.41	50171.4
		Wood processing and furniture manufacturing	D005	872.2	452.8	290.3	65	4154.9	556.3	262.6	690.8	383.6	267.9	214.5	142.1	266.2	48.8	7066.6	1370.9	4021.6	21127.1	335.8	474.2	309.6	472.3	20809.2	3627.8	1694.4	463.7	434.2	1719.9	736	3713.9	675.2	171.6	35787	3590.2	28633.2	103648	2164.3	3952.4	5384.9	6108.3	31405.4	38042.6	6503	2960.7	4303.7	6272.8
		Paper printing and cultural and educational supplies manufacturing	D006	1119.8	407.5	5514.1	526.7	1005.6	15610.6	4207.7	2147.3	664.3	1003.6	805.6	1199.5	516.8	254.9	3757.5	11519.4	49041.6	99302.5	575.2	161.3	6172.6	1462.4	1053.3	23298	7100.9	994.5	1385.4	1320	969.2	5897.2	1230.8	275.2	4710.9	4283	145245	206135	395.2	1320.6	3815.5	1201.6	302.4	21316.9	4453.3	721.8	621.3	1027.6
		Chemical industry	D007	36187.5	1604.32	7601.34	4842.56	1654.54	2067.1	43858.3	10624.6	3349.14	2005.54	37597.8	1889.45	700.412	805.562	12456.5	4735.94	17027.1	189008	14485.4	1357.25	9257.44	7651.96	3538.88	12179.8	156907	4223.68	6640.02	4117.11	7161.54	32741.4	2954.77	1413.9	19691.4	12951.8	94163.8	391437	399472	107476	99131.4	172140	9462.92	49323.8	646333	111958	191648	77568
		Non-metallic mineral products industry	D008	188.1	10.1	286.5	2.4	3.8	3.6	46.1	808.4	188.4	13.3	246.8	8.4	8.9	6.6	6472.6	25.4	383.9	8703.3	27	24	29.6	12.4	11.4	16.6	62.4	170.2	174.3	21.1	15.3	240.2	43.1	6	2970.6	9.5	273.5	4107.2	0	0	0	0	0	0	0	0	0	0
		Metal smelting and product industry	D009	330.8	686.7	613.7	76.3	313	125.9	897.4	647.3	3824	2928.8	4252.9	1144.2	207.4	181.4	24502	1242.1	6104.6	48078.5	5606	1489.2	10278.4	1727.9	4462.7	5002	15773.4	3476.4	88392.7	46186.6	11111.8	50083.5	5069.3	1417.2	198490	7439.4	27247	483254	648.9	29248.6	2103.5	1119.4	1600.9	1721	10563.1	6175.3	114484	92885.5
		Mechanical industry	D010	2250.9	3096	589.6	286	257.5	389	2366.4	1362.9	5413.8	12441.2	5815.9	825.6	131.8	1265.3	6114.5	1363.5	10502.3	54472.2	6528.9	3790.3	1432.6	2091.2	949	3597.8	8556.6	2328.7	23543.1	113881	25274.3	54384.9	2551	8166.2	104593	8200.7	93171.1	463040	26035	77763.4	10468.1	12861.9	4996.1	9782.8	112524	15106.7	71373.5	413278
		Transportation equipment manufacturing	D011	1459	462.3	567.3	65.3	73.5	122.5	360.5	2987.4	1104	2273.4	203120	55.5	24.8	310.1	8787	33758.3	7100.2	262632	26.4	136.6	134.3	74.6	58.6	161.1	219	150.5	445.3	581.2	34922.6	279.5	48.7	702.7	2466.7	44108	9769.3	94285.1	4609.8	3712.3	1912.8	995.9	140.1	418.2	2398.9	845.7	2610.5	36582.1
		Electrical Machinery and Electronic Communication Equipment Manufacturing	D012	6726.3	9198.8	3119.2	900.4	1128.3	983.1	9211	17876	10256.9	36935.1	109938	68979.6	3529.4	6286.4	86771.5	36596.6	72709	481145	265.5	3153.7	978.4	1951.3	874.9	3233.2	8573.1	1233.3	5349.6	48585.8	14020.8	289162	16857.8	9319.9	103675	10565.8	116769	634569	2203.5	18195.7	5619.1	2984.7	508.8	1996.6	12455.3	3898.5	10513.9	97238.1
		Other manufacturing	D013	585.7	1682.6	6601.8	162.6	159.9	789.7	2615.2	2148.9	9730.6	4193.5	3521.6	565.4	1754.5	979.3	5944.5	1209.6	19275.6	61921	722.2	462.3	321.4	730	1449	858.4	2254.1	433.2	4701.8	1413.5	833.7	2076.6	20535.4	603.9	5307.2	2927.1	48960.6	94590.4	680.3	4163.1	3306.7	1350.9	401.8	2331.7	6268.7	3193.6	6982.4	31655
		Electric steam hot water, gas water supply and supply	D014	361.9	1045.9	435.7	176.7	95.1	128.7	1158	606.9	1336.1	305.4	432.5	82.8	20.6	802	299.2	1111.3	2045.2	10444	529.2	639.7	311.6	465	204.3	404.2	2688.5	350.4	1591.7	482.9	232.4	710.1	117.1	1666.2	598.1	1429.3	12303.4	24724.1	2.4	2.3	7.9	3.3	0.5	6.1	61.3	39.1	428.9	40.5
		Construction industry	D015	279.8	2.8	14.9	0.8	3	1.8	24	1066.4	8.9	9	118.5	1.6	1.8	7.9	0.8	874.3	5291.7	7708	40	93.8	324.6	308.3	15	57.6	276.2	146.3	197	100.5	121	223.7	36.9	206.2	0	3447.6	74998.3	80593	166.3	308.3	63.7	20.1	51.9	19	118.4	19.9	93.5	387.9
		Business, Transportation	D016	775.3	94.7	1367	223.8	78	189.5	681.6	385.9	676.9	122.8	389.8	98.3	28.1	39.7	575.6	1393.2	1970.1	9090.3	3905.2	2946.9	5549.5	9100.4	1921.3	2837.8	21267.3	1960.3	12581.5	4123	2878.6	17066.5	2614	2807.6	14590.7	23244.2	36888.7	166283	9087.2	8297.5	15807.1	4567.3	747.8	4133.1	14595.8	4746.8	13699.2	5761.1
		Other service industries	D017	2013.9	770	5354.2	698.5	341.6	200.7	4606.5	4574.9	994.4	857.7	4635.5	498.6	187.5	820.6	7936.8	24214.3	57409.6	116115	2450.1	1526	4546.6	4234.8	1192.2	2189.3	20090.3	1459.2	6342	5595.1	3276.1	24998.4	2519	3260.4	22485.6	54602	330258	491025	16957.5	65152.9	69377.1	16979.2	2500.6	7447.3	53858.8	9023.2	38091.5	21433.2
		Sum of East Coast Region	D900	83282.8	24270.9	57439.1	91913.8	12090.9	24632.6	79194.1	56944.8	42523.3	65935.1	377596	76166.9	9801.1	13900.2	181818	171595	268805	1.63791e+06	53209.7	17132.8	51347.8	115791	38000.8	60368.1	253631	19903.6	153984	230049	106885	484952	59396.6	31304.3	524487	204715	1.07636e+06	3.48151e+06	509364	350994	335133	373210	67048.9	153780	1.0029e+06	172002	469969	837001
	South Coast	Agriculture	E001	42915.1	228	28231.4	1243.4	4138	1037.4	1261.6	15.3	9.3	12.2	32	6	18.8	17.7	3554.9	17060.4	539.8	100321	6833	0	3631.1	1454.5	247.7	234.8	1100.2	0	2.2	3.3	9.7	0	13.9	0	465.1	142.1	930.5	15068.1	24390	500.5	31116.7	11353.2	1077.4	3030.1	3715.2	21.2	18.2	27.3
		Mining and selecting industry	E002	224.995	2355.4	550.505	74	94.5	65.1	198302	8595.27	5071.9	897.305	489.44	200.3	48.8	3106.91	26761.8	820.405	1285.04	248944	21.01	2520.41	119.335	2.635	1.2	42.71	60467.7	4986.32	2323.82	100.415	38.615	232.925	444.905	1049.12	12769.2	52.16	443.82	85616.3	247.52	40154.4	1557.91	361	129.305	636.905	86321.3	27562.3	14721.2	2163.23
		Food manufacturing and tobacco processing	E003	21287.2	0.1	44889	6.9	311.6	5.3	640.7	0.2	7.3	6.4	3.3	40.6	3.7	0.4	0	1194.8	1200	69597.5	3856.4	0.2	11458.8	9.7	0.6	43.9	407.3	4.9	0	0.6	0.8	4.8	1	0.2	0	1780	2360.6	19929.8	37643.9	5263.7	65097.6	11786.3	3002.7	6924.7	58395.1	2519.9	77.3	691.1
		Textile and garment industry	E004	9121.4	1627.3	888	43586.9	961.9	1147.5	2310.3	3047	1310	842.4	2251.9	221.8	869.1	575.1	2180.3	14843.8	4720.9	90505.6	5201.7	57.4	176.3	27916	414.9	619.5	1460.7	144.1	212	381.8	696.8	752.8	750.7	94.4	916.6	3390.1	7970.4	51156.2	1649.2	2444.2	2920.6	38105.8	1294.2	961.5	4220	410.3	835.3	3972.3
		Wood processing and furniture manufacturing	E005	7843	3926	2518.8	512.1	35076.8	5019.8	2244.8	5767.8	2998.3	2186.1	1800.1	1120.4	2436.8	425.5	58435.2	10792.4	33397	176501	1391.9	1541.7	1157.1	1601.5	74686.6	13503.9	6129.5	1712.9	1698.1	5602.2	2393.1	11923	2135.3	564.2	113357	11348.9	91984.4	342731	12141.8	17826.3	14598.4	15694.4	118274	117823	30866.8	11485.6	14213	22290.3
		Paper printing and cultural and educational supplies manufacturing	E006	3274.2	1214.8	16206.8	1572.6	3031.3	46670.7	12418.4	6155	1987	3015.8	2352.7	3607.4	1547.4	751.4	11061.4	33720.3	143735	292323	898.9	236.1	9863.2	2172.1	1514.5	36661.5	11436.4	1521.9	2143.6	2136.3	1459.8	9441.1	1924.3	441.8	7906.5	6847.8	245512	342117	711.3	1129.7	5035.2	1608	417.4	36972.5	5014.8	1416.1	789.8	1030.8
		Chemical industry	E007	41936.6	1799.8	8850.5	5636.9	1931.8	2420.8	48447.1	12227.7	3700.9	2334.6	43638.4	2264	842	866.3	14266.2	4330.8	19317	214811	9725.9	627.4	6531.1	4752.9	2331.9	8412.7	98310.4	2705.3	3712	2892.8	4628.9	21837.9	2019.7	807.1	13188.6	5709.1	69115.1	257309	160543	37956	32483.3	71883	5742.2	23743.3	304608	49571.2	64654.7	30645
		Non-metallic mineral products industry	E008	453.4	24.9	691.4	6.1	9.1	8.9	111.8	1954	457.5	32.3	595.8	20.6	21.9	16.2	15642	61.8	927.9	21035.6	29.1	25.1	35.7	13.6	12.7	20.7	85.7	237.8	237.5	27.5	20	324	46.1	7.9	4060.6	11.9	376.5	5572.4	0	0	0	0	0	0	0	0	0	0
		Metal smelting and product industry	E009	878.9	1655.9	1673.4	207.1	846.4	313.1	2375	1679.4	8125.8	6974.7	10152	2783.4	500.4	483	65416.8	3337.4	16635.5	124038	8174.2	1804.2	15804.7	2465	6056.3	7053.8	23313.8	4643.4	109794	61920.3	14162.4	66589.8	7302.1	2064.1	281419	10249.4	41054.1	663871	990.4	25411.3	2787	1401.1	2605	1598	8612.1	6713.3	106414	69583.6
		Mechanical industry	E010	1208.8	1687.5	313.4	154	138.7	210.3	1277.9	722.9	2939.4	6767.1	3093.7	450.3	70.6	684	3289.7	727.4	5605.2	29340.9	1890.2	1014.6	408.8	570	259.9	1019.4	2392.2	669.5	6345.1	32660.7	7028.1	14513.3	710.4	2334.4	30505.4	2273.5	26810.2	131406	4659.6	14501.4	1960.1	2659.5	928	2305	19072.2	3516.8	15572.5	67223.8
		Transportation equipment manufacturing	E011	2619.8	837.5	1019	117.6	132.4	220.2	653.1	5364.9	1988.4	4095.7	364785	100.5	44.4	557.2	15788.2	60674.2	12760.2	471758	26.3	116.9	142.6	68.6	58.2	164.8	209.7	167.7	468.8	571	37115.1	298.6	51.8	733.7	2659.8	41960.8	10894.9	95709.3	3032.5	4086.6	1180.5	799.2	138.2	617	2038.6	842.7	2932.8	22767.5
		Electrical Machinery and Electronic Communication Equipment Manufacturing	E012	8487	11445.5	3840.8	1152.8	1363.6	1223.8	13815	19285.1	13117.7	53650.8	124368	184473	7687	7863.6	94929.1	65025.2	137645	749374	187.9	1731.2	633	1094.2	523.4	3862.9	5708.2	774.4	3516.8	34654.7	9094.1	498632	18124.7	5259.7	63543.3	9714.4	186172	843226	1977.5	19192.8	7354.3	2833.5	481.8	2235.6	14546.4	4202.3	11496.2	88999.2
		Other manufacturing	E013	3186.59	10111.3	5030.81	588.4	682.2	958.9	17045.7	7101.07	5754.21	27305.4	19352.3	3982.2	12081.5	6742.31	35342	6563.1	129865	291693	816.71	328.81	977.635	823.235	579.6	890.61	6967.63	612.52	2265.52	4090.52	2181.01	6415.02	54479.3	2484.82	12810.2	10713.2	203015	310451	3372.22	13067.3	4542.31	4168.3	866.505	4393	21649.2	9741.5	21359.3	84993
		Electric steam hot water, gas water supply and supply	E014	21.3	28.1	269	13.8	29.2	4.6	1067.5	4342.8	10681.1	715.2	229.4	5.5	0.5	2735	7.5	702.1	91.7	20944.3	10.2	6.4	55.1	35.6	5.6	47.6	571.1	129.7	399.9	31.7	41.7	75.7	22.9	2216.9	8.3	1723.9	927.3	6309.6	107.9	86.1	365.4	132.5	20.6	338.8	3109.5	2000.9	9385.3	2314
		Construction industry	E015	1.71	0	0.09	0	0	0	0.18	6.66	0.09	0.09	0.72	0	0	0.09	0	5.49	33.12	48.24	0.18	0.18	0.63	0.63	0	0.18	0.54	0.36	0.45	0.27	0.27	0.45	0.09	0.36	0	8.28	171.36	184.23	0.36	0.45	0.09	0	0.09	0.09	0.18	0.09	0.27	0.63
		Business, Transportation	E016	1111.3	141.5	1954.4	315.4	115.5	267.6	975.8	568.7	959.1	181.5	565	142.6	41.3	59.4	847	2045	2812.1	13103.2	3493.3	2606	5001.7	8470.5	1734	2532.2	18931.6	1648.4	11299	3566.5	2614.8	15164.1	2352.6	2452.5	11969.2	17631	28569.4	140037	5028.6	5679.8	7015.6	2603.3	522	2678.9	8341.3	4729.4	11255.3	3770.4
		Other service industries	E017	561.7	213.2	1496.3	194.5	95.5	55.5	1281.6	1277.1	270.5	236.1	1292.7	136.9	52.2	228.6	2214.3	6749.9	16007.1	32363.7	259.3	173.3	483.3	491	127.6	232.2	2120.2	145.9	666.4	589.6	345.1	2553.2	251.3	354.7	2247.9	5993	33143.9	50177.9	1105.1	4216.1	4199.3	1276.1	242.8	665.6	3874.4	911.7	3217	1822.1
		Sum of South Coast Region	E900	145133	37296.8	118424	55382.5	48958.5	59629.5	304229	78110.9	59378.5	109254	575003	199556	26266.4	25112.7	349736	228654	526578	2.9467e+06	42816.2	12789.9	56480.1	51941.7	88554.7	75343.4	239613	20105.1	145085	149230	81830.3	648758	90631.1	20865.9	557827	129550	949451	3.36087e+06	257600	191517	182214	166665	135742	204924	574385	125645	276943	402294
	Central	Agriculture	F001	116692	616.8	76772.6	3454.9	11266.7	2826.1	3417.6	41.6	25.3	33.2	87.8	16.2	51	48	9625.4	46236.6	1548.6	272760	47045.9	0.1	23030.3	7894.5	1325.3	1198.5	7444.7	0	11.5	20.3	71.6	0	69.9	0	2637.6	836.2	6020.4	97606.8	149484	3416.8	174160	66506	7356.4	18222.3	20319.9	127.4	116.4	183.8
		Mining and selecting industry	F002	14526.7	10683.7	11730.3	3137.56	3421.06	5671.13	152336	45563.6	24624.8	9360.09	12321.7	1119.49	936.035	59627.1	64197.4	49751.2	60571.5	529579	3196.8	78655.8	3120.4	1976.1	519.3	5222	138789	28119.3	49604.9	1135.07	1391.59	1266.8	2496.6	68784.9	67751.4	1612	61752	515394	70215.2	136964	45430.9	34341.2	15071.1	64298.9	432489	253446	668427	109551
		Food manufacturing and tobacco processing	F003	55030	0.5	114646	17.2	794.6	13.8	1764.5	0.8	18.4	17	10	121.8	8.9	1.2	0	3125.3	3605.1	179175	20340.3	1	65300.6	54.4	3.7	232.6	2363.8	29.9	0.6	3.8	5.1	29.1	6.3	1.8	0	10645.5	14489.3	113508	301666	21119.7	342373	67378.7	12231.1	27890.7	276116	10118.6	375	2976.5
		Textile and garment industry	F004	7899.7	996.6	444.5	48706.4	804.3	664.5	1614.4	1272.4	722.5	514.4	1403.9	165.8	619	288.8	786.6	5587.4	2612.5	75103.7	10441.1	81.6	364.2	65271.5	1160.7	1632.5	3088.5	383.2	387	805.6	1509.1	2428.5	1664.9	165.5	2824.4	6769.5	21041	120019	4788.3	5371.7	6493.1	167043	3408.4	3102	13089.6	1107.2	2343.4	3892.8
		Wood processing and furniture manufacturing	F005	2522	1322.8	834.2	195.2	12239.7	1616.6	769.3	2005.7	1153.4	796.9	625.1	427.2	770.8	141.7	20827	4106.7	11841.5	62195.8	892.3	1213.2	808.6	1215.7	54026.9	9472.4	4404.4	1209.1	1142.7	4402.7	1883.5	9486.9	1721.5	440	91247.7	9151.3	73149.5	265868	7206.3	10339.3	7798.8	8285.2	66986.3	64630.2	18008.3	6532.8	7885.2	12514.5
		Paper printing and cultural and educational supplies manufacturing	F006	562.7	219.3	2667.7	275.8	528.2	8154	2154.7	1066.4	364.5	540	420	676.7	264.8	131	1941.9	6077	25060.3	51105	350.7	89.6	3874.9	833.1	574.4	14333	4504.1	589.7	833.7	842.5	562.6	3711.2	751	173.7	3152.9	2690.5	98107.5	135975	407.8	323.5	2410.8	777.7	206.4	20838.4	2095.2	842.4	367.6	378
		Chemical industry	F007	24268.2	1288.63	5030.17	3235.79	1115.88	1398.86	46184.8	7198.02	2718.85	1436.64	24762.7	1394.37	514.275	814.045	8745.79	4694.94	12316.7	147118	14142.9	1569.19	8944.58	6397.86	3140.4	11365.8	169072	4537.39	6424.17	4132.89	6194.42	29122.4	2814.7	2015.19	22524.2	18811.5	101229	412438	329940	71771.6	55867.5	109312	13062.1	46026.4	701645	141391	285051	84027.6
		Non-metallic mineral products industry	F008	4263.7	239.9	6502.1	58.1	86.8	84	1051.7	18407.5	4331.7	305.5	5604.4	196.8	207.3	154	147244	585	8730.3	198052	536.1	454.3	684.5	249.2	235.8	399.5	1693.2	4722.6	4687.1	534.8	390.7	6372	846	153.2	80174.6	231.3	7451.1	109816	0	0	0	0	0	0	0	0	0	0
		Metal smelting and product industry	F009	400.1	1601.8	369	60.1	297	300.7	973.8	1012.3	16747.5	8236.6	12488.3	2754.2	567.7	191.6	23916.2	985.9	3514.8	74417.6	3613.3	2360.5	7667.3	1207.4	3673.9	4001.6	13779.8	6049.5	147971	52311.5	18854	43193.8	4914.5	1185.2	279386	9821.4	20616.8	620607	965.2	51282.1	3154.5	2162.5	13306.4	6932.1	41305.5	25884.6	973092	455905
		Mechanical industry	F010	1117.4	1698	282.9	148.6	133	210.3	1273.3	657.4	3140	7083.7	2864.3	474.3	66.9	669.2	3107.2	664.8	5112.3	28703.6	4762.6	2121.3	998.1	1248.3	576.6	2450.5	5581.1	1663.3	13508.1	80664	16185.9	30083.7	1642	5725	78042	5198.5	66687.7	317139	10679.8	35318.4	4801.5	7371.4	2247.7	7258.4	39911.2	10959.2	45667.2	130045
		Transportation equipment manufacturing	F011	926.55	301.95	360.6	42	47.15	78.2	247.35	1888.85	708.25	1496.9	128315	484.05	31.05	199.85	5558.65	21452.2	4738.75	166878	16.8	73.4	90.75	43.5	37.05	125.8	139.4	106.7	298.65	393.75	23441	2516.95	81.35	463.7	1684.35	26177.3	7649.4	63339.9	2001.55	3342.35	769.5	584.75	108.9	537.3	1548	666.75	2402.2	14688.8
		Electrical Machinery and Electronic Communication Equipment Manufacturing	F012	1685.05	2483.31	788.5	237.82	302.61	255.82	2341.65	4642.89	2855.69	9838.64	28267.6	14655.5	820.11	1667.95	23195.7	8798.5	17195.7	120033	65.36	803.1	260.13	500.06	226.71	646.36	2217.2	339.6	1421.91	13113.1	3803.84	52916.2	4022.25	2482.32	29060.8	2771.48	24473.4	139124	548.67	4556.87	533.4	760.33	175.18	680.74	2381.22	1542.61	3551.08	18181.1
		Other manufacturing	F013	208.02	509.06	5945.66	98.28	81.1	199.74	519.4	1052.34	2517.54	803.48	1195.32	346.42	283.98	168.94	1749.02	457.66	3748.62	19884.6	532.68	419.42	144.44	545.28	1246.84	329.62	1085.62	239.66	3153.84	663.28	429.2	2673.86	9995.1	154.64	3181.58	1096.56	12809.3	38700.9	939.22	3099.88	3200.26	1232.72	601.92	1606.68	5434.06	4678.62	9925.14	4232.4
		Electric steam hot water, gas water supply and supply	F014	11475.5	33061.1	13695.9	5602.45	3009.9	4096.25	37314.6	16738.6	35619.3	9209.05	13575.4	2596.8	639.95	23780.8	9409.35	34575.1	64051.9	318452	18896.8	13917.4	8579.8	11080.3	5193.5	10594.1	76490.4	12043.6	52937.4	15208.5	7151.05	20413	3376.3	21525.8	20181.9	44922.6	431320	773833	9.3	326.7	30.2	13.55	1.9	32.15	1097	227.45	686.75	201.75
		Construction industry	F015	0	0	0	0	0	0	0	0	0	0	0	0	0	0	0	0	0	0	0	0	0	0	0	0	0	0	0	0	0	0	0	0	0	0	0	0	0	0	0	0	0	0	0	0	0	0
		Business, Transportation	F016	1086.7	167.9	1888.9	279.1	132	239.3	946.5	642.8	878.7	201.7	585.3	147.8	42.8	65.4	939	2266.3	2686.6	13196.8	6899.9	5404.4	9742.9	15461.5	3342.7	5016.7	37547.8	3709.6	22051.6	7487.7	5061.3	29799.3	4581.6	4925.3	28098	45327.3	82672.3	317130	19876.3	25916.5	22214.4	10532	2408.7	11837	33813	25390.4	56192.1	16758.3
		Other service industries	F017	745.2	285.9	1979.4	258.2	126.3	74.5	1704.6	1691.6	369.6	318.1	1714.1	185	69.3	303.6	2936	8957.1	21237.8	42956.3	827.9	516.1	1536.5	1433.2	402.9	739.8	6788.5	492.7	2142.9	1890.5	1106.9	8442.4	850.2	1102.1	7591.3	18461.3	111503	165828	2548.4	9699	9421.7	3081.4	624.7	1681.4	9231.2	2366	8015.6	4547.7
		Sum of Central Region	F900	243409	55477.2	243938	65807.5	34386.3	25883.8	254614	103883	96796	50191.9	234241	25762.4	5893.9	88253.2	324179	198322	248573	2.29961e+06	132561	107680	135148	115412	75686.7	67760.8	474989	64235.9	306577	183610	88041.8	242456	39834.2	109298	717539	204524	1.14097e+06	4.20633e+06	901277	382848	678660	479383	137797	275575	1.59848e+06	485281	2.0641e+06	858085
	North West	Agriculture	G001	95612.8	507.6	62819.2	2759.7	9194.8	2311.6	2811.7	34.2	20.9	27.1	71	13.4	42.2	38.9	7932.8	38072.3	1192.2	223462	31556.4	0.1	14912.9	4719.7	786	690	4958.6	0	6.6	13.3	49.3	0	39.7	0	1616	522.2	3933.4	63804.2	59038.6	1342.1	69133	26331.3	2889.6	7204	8076.8	50.3	45.9	72.4
		Mining and selecting industry	G002	6184.12	7192.23	4710.1	1440.06	1578.76	2278.12	654350	18701.3	12245.6	4498.48	5659.91	501.7	407.825	33549.9	23010.2	21154.9	24856.5	822319	875.845	26305.3	840.88	586.715	159.425	1598.2	190365	8771	14229.3	586.72	456.92	444.335	698.035	22344.3	20960.5	459.885	15841	305523	7854.48	73674.9	5304.88	3921.19	2133.66	6964.19	206328	46913.8	103448	19521.2
		Food manufacturing and tobacco processing	G003	21921.1	0.1	46990.2	5.9	327.6	5.6	610.5	0.2	7.4	6.1	2.7	34.6	3.1	0.3	0	1214.7	1013	72143.1	5294.9	0.2	16661.7	14	0.8	60.5	600.4	7.5	0.1	0.9	1.2	7.1	1.4	0.4	0	2684.1	3630.4	28965.6	34432.3	3930.1	52015.4	9644	2249.8	5175	45358.1	1882	60.5	524.6
		Textile and garment industry	G004	2142.84	167.36	69.96	10222.5	152.88	95.84	316.5	152.74	82.44	76.24	274.62	25	96.86	35.36	51.28	471.8	325.94	14760.2	2082.3	5.8	46.5	11527.4	190.2	244.18	525.08	45.5	34.5	118.68	147.26	355.48	224.68	9.2	377.06	613.26	2373.44	18920.5	450.3	551.4	732.2	11194.6	213.36	243	947.32	64.3	115.48	214.26
		Wood processing and furniture manufacturing	G005	190.1	99	70	14.2	918.3	117.3	58.6	167.8	86.3	59.5	51	31.5	55.5	10.4	1615.1	311.6	917.1	4773.3	68.2	121.4	70.4	117.3	4916.1	828.2	397.5	106.4	94.2	440.4	188.6	961	176.7	43.8	9352.5	939.5	7406.4	26228.6	624.9	868.4	575.7	598.8	5435.4	4988.5	1525.3	533.4	619.7	1002
		Paper printing and cultural and educational supplies manufacturing	G006	267.7	95.5	1315.8	123.6	234.7	3667.2	998.7	520.6	155.7	234.4	192.5	279.4	121.7	60.1	893	2746.5	11698.3	23605.4	122.5	29.8	1372.8	280.8	188.8	5029.3	1603.7	203	289.5	301	191.8	1316.6	262.2	61.6	1150.2	953.6	35927.1	49284.3	93.9	100.9	593.7	190.9	50.2	4823.2	546	191.3	91.8	104.5
		Chemical industry	G007	13000.3	858.1	2582.1	1653.45	585.25	712.5	16735.7	4023.1	2027.05	767.7	12752.5	661.7	234.6	429.25	5339.5	5806.15	8069.2	76238.1	4503.7	708.3	2352.9	1938.8	876.4	2991.2	57530.6	1760.7	2880.5	1194.5	1744.3	7847.9	806.7	940.8	8626.9	13001.8	28943.2	138649	79690.1	18293.4	18256.6	19032.5	2090.5	8378.3	153398	36584.6	100597	24579.8
		Non-metallic mineral products industry	G008	1503.3	78.3	2293.8	20	30.2	29.4	367.9	6455	1494	103.9	1975.4	64.5	71.1	53.5	51697.4	201	3065.2	69503.9	148.2	125.8	187.8	68.6	65.2	109.3	461	1285.2	1277.1	146	106.7	1737.2	233.8	41.9	21842.2	63.2	2029.3	29928.5	0	0	0	0	0	0	0	0	0	0
		Metal smelting and product industry	G009	286.475	1204.85	99.575	27.125	163.775	270.2	567.1	814.65	15461.5	7093.83	11715.1	2268.85	507.275	108.225	13980.6	413.675	820.425	55803.2	160.25	1234.43	576.75	149.675	954.775	758.25	2560.27	2622.25	74294	17688.6	8470.28	11513	1259.07	209.875	101600	4356.85	2089.7	230498	92.7	9655.92	375.3	356	2575.5	1517.75	10012.6	5790.5	212553	108471
		Mechanical industry	G010	117.065	154.785	31.215	14.79	13.2	19.605	120.255	71.915	266.55	615.25	305.13	40.5	6.895	64.12	315.475	71.715	551.36	2779.82	290.255	133.185	61.12	77.875	35.875	150.51	344.345	101.595	847.13	4930.89	1001	1896.38	101.475	350.12	4743.73	322.035	4071.74	19459.3	440.515	1403.26	190.17	271.06	89.66	248.505	1744.86	377.265	1626.52	5985.74
		Transportation equipment manufacturing	G011	128.8	40.6	50	5.6	6.4	10.7	31.9	263.3	97.6	200.8	17912.7	4.9	2.1	27.3	775.1	2978.1	626.3	23162.2	2.5	10.1	14.4	6.4	5.6	16.3	19.8	17.5	47.3	55.3	3772.8	30.4	5.1	73.7	272.6	3973.4	1137.7	9460.9	262.8	474.9	96.8	79.9	15.3	78.6	210.6	94	343.4	1878.4
		Electrical Machinery and Electronic Communication Equipment Manufacturing	G012	168.625	212.15	75.725	21.075	25.925	23.7	240.2	400.65	225.275	906.375	2530.4	2580.45	114.425	147.675	1925.72	1063.92	2206.48	12868.8	3.25	30.275	11.15	19.425	9.225	76.65	102.725	13.25	62.875	619.3	157.525	11263	385.825	89.725	1033.6	189.25	4139.1	18206.1	33.8	312.275	116.6	52.8	8.5	42.75	251.025	80.2	220.25	1463.32
		Other manufacturing	G013	24.18	68.12	411.02	7.3	7.61	121.43	118.55	144.38	1628.63	196.93	148.34	22.9	69.42	37.32	238.96	58.25	741.93	4045.27	35.9	28.7	17.3	39.39	73	56.91	123.21	28.5	269.9	75.71	44.82	110.81	1044.01	31.1	314.02	162.22	2574.43	5029.93	74.2	306.8	220.8	116.65	47.22	127.5	506.84	392.6	815.71	766.77
		Electric steam hot water, gas water supply and supply	G014	3933.5	9639	4726.5	1914.1	1012	1338.3	12207.2	5736.3	11678.6	2843.2	4762.8	843.4	201.7	8021.8	3026.7	11647.3	20322.7	103855	6002.9	4978.2	2780	3838.2	1708.1	3543.7	24495.6	3771.7	16750.4	4842.2	2275.2	6787.6	1092	7500	6259.9	14384.8	133095	244105	0	0	0	0	0	0	0	0	0	0
		Construction industry	G015	59.3	0.5	3.1	0.1	0.6	0.4	5	226.3	1.8	1.9	25.1	0.4	0.3	1.7	0.2	185.6	1123.1	1635.4	5.5	10.8	35.7	36.5	1.7	8.1	34.5	24.5	30.1	15.5	16.9	32.6	5.4	26.9	0	511.2	9922.8	10718.7	27.1	31.2	4.5	3.7	2.8	4.9	12.3	5	25.9	37
		Business, Transportation	G016	640.4	118.7	1099.4	141.7	93.1	123.1	548.7	446.9	462.6	135	370.1	90.9	26.6	43	637.4	1545.7	1525.7	8049	2576.9	2108.6	3568.1	5105.6	1213.1	1888.2	14159.8	1613.8	8163.4	3018.5	1811	11069.6	1660.8	1956.3	12731.4	23582.4	41139	137366	4738.1	5561.8	6275.2	2467.5	512.9	2599.9	7910.2	4862.8	11315.5	3665.3
		Other service industries	G017	457.8	175.1	1216.8	158.6	77.8	45.4	1045.6	1039	224	194	1052.6	113	42.3	186.7	1803.1	5498.3	13039.3	26369.4	373.7	206.6	688.5	550.2	179	333	3076.5	241.4	978.2	858.7	503.3	4017.8	417.9	475.2	3722.2	7847.8	54383.7	78853.7	1228.9	4658	4332.5	1597.5	353.7	929.2	4691.4	1353.8	4348.4	2472.6
		Sum of North West Region	G900	146638	20612	128564	18529.8	14422.9	11170.4	691134	39198.3	46166	17960.7	59801.9	7577.1	2003.9	42815.6	113243	93441.5	92094.7	1.54537e+06	54103.2	36037.6	44198.9	29076.6	11363.3	18382.5	301358	20613.8	120255	34906.2	20938.9	59390.7	8414.8	34154.9	194603	74567.5	352637	1.415e+06	189083	121165	158223	75858.4	18668.1	43325.3	441518	99175.8	436226	170759
	South West	Agriculture	H001	42368.4	225.5	27867.4	1215.8	4082.1	1023.4	1247.4	15.3	9.1	12	31.4	6	18.6	17.9	3516.2	16869.1	520.4	99046	7745.2	0	3726.9	1230.2	205.6	183.5	1221.4	0	1.7	3.4	11.8	0	10.6	0	415.6	132.9	978.5	15867.3	22798.1	519.6	26643.9	10158.4	1118.2	2780.9	3111.1	19.5	17.6	28
		Mining and selecting industry	H002	3595.57	4710.9	3407.3	762	885.867	1386.5	150161	20820.7	6944.9	2894.17	3373.5	489.033	261.233	15931.4	47176.7	12016.1	15410.6	290228	296.433	7823.7	375.567	187.433	51.4667	518.067	44280	8851.1	5396.97	203.133	146.933	326.1	690.1	6793.73	21808	205.867	5344.83	103299	3434.57	29163.3	3469.3	1669.57	922.2	3175.8	67877.2	45069.8	52837.2	7966.83
		Food manufacturing and tobacco processing	H003	59313.9	13.7	127630	24.9	894.433	24.7	1684.27	52.2667	54.6	30.6333	26.7	85.2667	12.1667	100.5	22	3347.3	2557.07	195875	8134.47	35.9	24517.4	21.9667	1.83333	96.2333	904.9	15.1	24.0333	1.86667	2.36667	10.9	2.6	43.0667	9.86667	3845.23	5152.67	42820.4	73727.7	8280.47	110076	20460.3	4738.4	10898	95827.9	4002	446.167	1162.77
		Textile and garment industry	H004	1855.2	206.67	129.98	7484.17	142.625	133.27	474.96	334.145	140.635	102.595	436.975	32.675	101.795	59.56	228.185	1313.78	538.665	13715.9	894.885	6.95	41.04	4899.48	85.845	131.255	456.305	29.905	34.6	66.3	111.29	206.15	119.395	12.14	204.845	460.44	1484.49	9245.32	561.6	372.83	429.56	6545.33	163.88	188.585	1196.94	139.79	163.535	343.545
		Wood processing and furniture manufacturing	H005	2993.3	1448.4	957.7	170.1	12612.4	1903.5	820.2	2118.2	991.5	758.5	659	372.5	934.8	157.7	20780.8	3616.1	11922.8	63217.5	432	699.3	424.5	682.6	29204.8	4989.7	2368	640.5	579.7	2534.1	1085.3	5508.3	1008.8	251.8	53400.7	5362	42455.1	151627	4722.9	6612.6	4524.6	4731.9	41725	38764.4	11591	4088.8	4794.5	7716.9
		Paper printing and cultural and educational supplies manufacturing	H006	1262.2	405.3	6700.5	559.3	1073.7	16693.9	4617.9	2420.8	635.7	1010.9	841.5	1072.8	576.3	277.1	4033.5	11743.5	53608.4	107533	280.9	72.2	3104	667.5	460.1	11482.1	3607.6	472.5	667.7	675	450.7	2972.7	601.6	139.1	2525	2155.4	78563.3	108897	214	237.6	1364.7	438.4	115.2	11009.6	1263.1	435.6	210.8	243
		Chemical industry	H007	16256.1	627.85	3458.92	2179.9	746.235	924.31	18039	4738.56	1256.31	861.745	17134.9	776.565	289.085	312.08	5369.67	1219.98	7152.65	81343.9	2660.94	153.07	1821.06	1343.18	656.495	2358.67	26326.9	707.995	968.14	795.3	1308.47	6161.43	560.565	183.88	3412.88	925.06	18803.6	69147.6	35015.5	7923.19	6541.72	16729.5	1472.14	5745.98	72108.2	10691.1	9943.5	6335.94
		Non-metallic mineral products industry	H008	2592	132.6	3952	34.4	52.1	51.1	635.8	11095.2	2552.2	179.1	3400.1	109.4	121.3	92.9	88982.8	344.3	5282.5	119610	126.4	109.3	152.3	58.5	54.7	87.3	355.8	984.6	987.4	114.9	83.8	1348.9	200.6	33.2	16871.4	50.3	1562.9	23182.3	0	0	0	0	0	0	0	0	0	0
		Metal smelting and product industry	H009	272.6	957.9	195.5	34.6	202.7	217.5	579.8	716.8	11658.4	5654.4	9178.6	1817.2	406.5	112.3	15068.1	534.8	1820.5	49428.2	585.5	687.1	1272.9	223.6	821	786.7	2642.1	1481.7	41235.8	11864.2	4725.6	9330.8	1036.8	224.3	63896.2	2703.4	3546.6	147064	124.1	8209	426.7	335.2	2043.1	1186.9	7702.5	4581.5	160978	82295.8
		Mechanical industry	H010	876.6	1095	234.7	106.7	96.2	138.9	847.5	538.8	1767.4	4179.4	2258.5	274.8	49.6	462.6	2327.7	536.6	4142.9	19933.9	1214.5	605.9	259.3	346.3	158.6	642.4	1489.8	427.7	3814.2	20811.1	4354.2	8638.5	440.9	1483	19723.3	1404.6	17133.2	82947.5	2231.6	7092.5	960.6	1364.2	453.1	1244	8864.7	1889.7	8165.2	30492.1
		Transportation equipment manufacturing	H011	527.3	165.9	204.9	23.5	26.5	44.2	129	1079.6	397.5	818.6	73406.4	19.8	8.9	112	3174	12198.2	2565.2	94901.5	4	18.6	21	10.6	8.8	24.8	32.3	24.5	69.4	86.9	5486.8	43.9	7.4	108.7	391	6470.3	1582.7	14391.7	375.1	570.1	143	104.7	18.9	89.8	270.2	115.6	410.7	2764.3
		Electrical Machinery and Electronic Communication Equipment Manufacturing	H012	301.4	369.28	133.74	36.2	45.16	40.9	384.58	741.72	376.26	1441.88	4596.34	2989.52	157.08	258.78	3544.42	1566.12	3212.58	20196	4.5	49.32	17.18	31.08	14.56	60.68	146.26	21.96	93.4	886.6	248.82	6315.14	325.78	154.96	1869.42	206.78	2599.64	13046.1	35.92	304.8	64.64	51.18	10.34	42.9	188.7	91.34	222.86	1331.4
		Other manufacturing	H013	101.1	266.7	2344.2	41.9	35.7	64.8	299.5	446	737.7	483.5	583.2	62.6	193.5	111.4	906.6	191.3	2305.9	9175.6	118.1	81.8	32.2	116.9	272.1	66.3	215.1	46.1	677	144.3	94.7	205.4	2322.6	39.2	647.1	231.8	3119	8429.7	103.7	505.1	493.6	200.9	93.7	265.5	803.8	712.7	1469.1	950.1
		Electric steam hot water, gas water supply and supply	H014	13370.7	40746.9	16554.2	6624.5	3632.14	5015.7	41577	19333.7	38693.9	11018.5	16651.7	3234.58	755.52	27136.7	11598.8	39296.5	75295.5	370537	9296.1	7805.78	4224.52	5975.62	2590.34	5468.02	37269.7	5769.84	25698.2	7536.8	3505.58	11040	1707.52	10406.4	9783.68	22213.9	201768	372060	4.88	40.2	4.16	6.72	1.56	6	20.4	13.76	31.44	159.4
		Construction industry	H015	224.28	40.98	32.4	309.04	17.14	31.82	62.74	576.6	41.16	25.76	104.58	5.46	22.52	21.56	80.04	918.84	2486.18	5001.1	9.48	18.08	56	135.54	4.66	18.28	100.76	33.7	46.96	25.3	46.54	49.02	20.74	40.68	24.38	772.5	13201.2	14603.8	111.06	69.48	29.32	267.38	25.48	15.14	172.8	58.2	204.66	153.72
		Business, Transportation	H016	333	49.6	581.8	87.2	39.6	74.6	289.5	192.6	269.2	59.7	177.2	43.8	12.6	19.4	281.4	681.5	824.7	4017.4	816.2	631.2	1154.7	1845.2	397.5	594.3	4442.6	432.4	2623.5	875.8	596.1	3506.8	538.4	592.7	3251.5	5413.7	8999.5	36712.1	1732.2	1977	2384.1	898.4	181.9	930.2	2878.3	1668.7	3946.1	1309.8
		Other service industries	H017	226.2	86.2	602.2	78.4	38.6	22.3	515.9	513.8	109.1	95	520.3	55.2	21.1	92.1	891.6	2717.4	6444.4	13029.8	109.6	65	202.8	177.5	53	97.8	900.6	67.7	285.3	250.9	147.1	1144.4	117.1	143	1043.2	2382.7	15284.5	22472.2	435.6	1660.4	1639.9	511.1	99.5	270.8	1544.7	374.9	1302.9	738.4
		Sum of South West Region	H900	146470	51549.4	194988	19772.6	24623.2	27791.4	222366	65734.8	66635.6	29626.4	133381	11447.2	3942.6	45276	207982	109111	196091	1.55679e+06	32729.2	18863.2	41403.4	17953.2	35041.4	27606.1	126760	20007.3	83204	46875.9	22406.1	56808.4	9711.5	20649.9	199278	54936.9	421580	1.23581e+06	145629	73538.2	159196	64473.2	53182.6	76614.5	275422	73953	245145	143992
		Imported	IM	326047	402311	546134	598391	192071	161742	2.84641e+06	176522	974686	661163	1.01241e+06	873797	46227.1	110966	646698	723926	1.61832e+06	1.19178e+07	157828	225492	303671	535690	129280	237127	2.04978e+06	82636.9	1.14753e+06	408155	727977	6.28782e+06	213585	72664.1	765193	2.11069e+06	1131930	1.65871e+07	516300	771882	1.4141e+06	1.4623e+06	97110.1	335251	1.8086e+06	209000	836099	754900
	Total Intermediate Inputs		ET	1.2184e+07	5.06612e+06	9.33069e+06	3.68806e+06	2.39452e+06	1.90499e+06	2.14904e+07	3.76167e+06	1.45877e+07	8.95103e+06	1.0012e+07	5.36322e+06	830866	3.46233e+06	1.7511e+07	1.38758e+07	2.7047e+07	1.61461e+08	2.56543e+06	1.12921e+06	2.54875e+06	2.45199e+06	846530	1.42263e+06	1.11457e+07	801025	7.5936e+06	3.38964e+06	3.36675e+06	1.72288e+07	1.08992e+06	985655	1.08333e+07	1.01158e+07	3.30014e+07	1.10516e+08	1.8684e+07	1.18945e+07	2.36559e+07	1.56066e+07	2.12506e+06	7.18651e+06	3.13278e+07	6.61197e+06	2.28333e+07	1.6539e+07
	Sum of Value Added		VA	1.52066e+07	1.33667e+07	3.66788e+06	1.48261e+06	1.23055e+06	1.19506e+06	7.68903e+06	253415	5.94237e+06	3.78498e+06	3.71016e+06	2.09491e+06	1.3048e+06	4.7253e+06	5.95342e+06	1.6585e+07	2.76399e+07	1.15833e+08	1.88216e+06	1.80798e+06	1.11033e+06	806313	149053	868270	3.29652e+06	386799	1.69525e+06	1.26169e+06	891396	4.06157e+06	834524	1.19383e+06	3520705	7.74651e+06	3.17192e+07	6.32321e+07	2.53483e+07	1.0714e+07	11441907	5.7822e+06	817921	4.07575e+06	1.13543e+07	3.73668e+06	7.70843e+06	7.23914e+06
Total Input			XX	2.73906e+07	1.84328e+07	1.29986e+07	5.17067e+06	3.62507e+06	3.10005e+06	2.91794e+07	4.01509e+06	2.05301e+07	1.2736e+07	1.37222e+07	7.45813e+06	2.13567e+06	8.18763e+06	2.34644e+07	3.04607e+07	5.46868e+07	2.77294e+08	4.4476e+06	2.93718e+06	3.65908e+06	3.25831e+06	995584	2.2909e+06	1.44423e+07	1.18782e+06	9.28885e+06	4.65133e+06	4.25815e+06	2.12904e+07	1.92444e+06	2.17948e+06	1.4354e+07	1.78623e+07	6.47206e+07	1.73748e+08	4.40323e+07	2.26085e+07	3.50978e+07	2.13888e+07	2.94298e+06	1.12623e+07	4.26821e+07	1.03487e+07	3.05417e+07	2.37782e+07
[truncated: 110 more columns]

## Sheet: 2007
Unit: ten thousand yuan			Codes	Intermediate Consumption
				North East																		North Municipalities																		North Coast
				Agriculture	Mining and selecting industry	Food manufacturing and tobacco processing	Textile and garment industry	Wood processing and furniture manufacturing	Paper printing and cultural and educational supplies manufacturing	Chemical industry	Non-metallic mineral products industry	Metal smelting and product industry	Mechanical industry	Transportation equipment manufacturing	Electrical Machinery and Electronic Communication Equipment Manufacturing	Other manufacturing	Electric steam hot water, gas water supply and supply	Construction industry	Business, Transportation	Other service industries	Sum of North East Region	Agriculture	Mining and selecting industry	Food manufacturing and tobacco processing	Textile and garment industry	Wood processing and furniture manufacturing	Paper printing and cultural and educational supplies manufacturing	Chemical industry	Non-metallic mineral products industry	Metal smelting and product industry	Mechanical industry	Transportation equipment manufacturing	Electrical Machinery and Electronic Communication Equipment Manufacturing	Other manufacturing	Electric steam hot water, gas water supply and supply	Construction industry	Business, Transportation	Other service industries	Sum of North Municipalities Region	Agriculture	Mining and selecting industry	Food manufacturing and tobacco processing	Textile and garment industry	Wood processing and furniture manufacturing	Paper printing and cultural and educational supplies manufacturing	Chemical industry	Non-metallic mineral products industry	Metal smelting and product industry	Mechanical industry
Codes				A001	A002	A003	A004	A005	A006	A007	A008	A009	A010	A011	A012	A013	A014	A015	A016	A017	A900	B001	B002	B003	B004	B005	B006	B007	B008	B009	B010	B011	B012	B013	B014	B015	B016	B017	B900	C001	C002	C003	C004	C005	C006	C007	C008	C009	C010
Intermediate Input	North East	Agriculture	A001	9477402	133125	14074215	1.30026e+06	1.66875e+06	223939	2116486	1042.69	8002.11	490.152	1340.55	4336.78	282075	41.8396	65868.6	1.06543e+06	2.54908e+06	3.29719e+07	86286.4	66.9631	140758	14428.7	5189.29	1517.09	37405.7	683.414	64.7444	0.257988	0.06242	86.5434	549.365	0.192035	13932	8778.18	71333.7	381081	478684	6928.91	1.12405e+06	407970	52265.1	42764.3	67919.9	167.5	5124.98	1740.12
		Mining and selecting industry	A002	42709	1.592e+06	92207.7	30799.5	49317.7	32644.6	11536791	1.25002e+06	3.87625e+06	124902	36994.6	88309.2	57076.2	2.76824e+06	773489	37860.1	28688	2.24183e+07	1356.11	69873.8	1705.27	642.951	298.909	542.98	518683	39360.5	64313	1342	872.821	1522.11	1762.85	96482.3	53855.5	1260.25	2926.37	856801	11655.2	100964	3794.6	3232.51	1100.36	3263.56	848074	91560.1	293392	7526.47
		Food manufacturing and tobacco processing	A003	6.89987e+06	4239	7.35871e+06	414966	14526.1	12727.6	308081	4367.3	4312.21	2794.42	457.079	63195.7	27798.3	4806.6	0	137711	5.78526e+06	2.10438e+07	23782.4	118.194	170521	793.753	1.67532	459.977	6332.89	134.575	13.7628	23.0849	11.9856	65.8497	16.6371	12.9625	57.3871	31412.2	168598	402356	92389.1	252.351	288764	48029.7	1843.15	794.273	27899.3	146.132	2179.06	3903.3
		Textile and garment industry	A004	31524.1	21182.9	15092.6	1.84938e+06	72261.4	31585.6	176617	22279	17568.4	25212	166375	17617.7	60628.9	7332.45	34969.9	142151	171619	2.8634e+06	1.00466	23.7221	23.4426	3920.89	82.26	186.369	286.557	35.6012	23.0875	97.3165	59.7466	83.1527	224.035	13.3882	115.531	311.514	493.391	5981.01	5.68167	14.1867	85.7225	10202.3	61.7019	45.8599	421.02	85.9954	22.399	86.1137
		Wood processing and furniture manufacturing	A005	71002.8	83368	12554.7	8589.01	1.91432e+06	79107.3	102609	129844	202909	102104	53908.6	27558.4	30863.6	11161.5	684029	54002.2	421840	3.98978e+06	1045.96	3012.58	1961.8	678.112	39581.4	3810.82	2822.8	2060.4	5682.74	6641.2	8941.7	5488.6	2386.04	1695.12	94471.1	10249.9	19536.4	210067	1586.48	7379.99	1080.72	24194.4	321094	12177.8	3475.89	8124.71	5614.54	11130.1
		Paper printing and cultural and educational supplies manufacturing	A006	24394.7	35226.6	241384	59970.7	99304.5	746575	344582	199034	62046.2	56023.7	33188.3	73532.3	20987.9	19215.8	137507	305413	1.55929e+06	4.01768e+06	162.506	452.328	4475.11	1380.77	657.187	22480.7	5541.02	1093.1	1662.65	1938.07	738.491	8608.95	1436.43	714.785	3425.36	4204.37	68512	127484	823.706	236.347	4218.87	1600.25	411.5	17384.5	2622.44	1721.54	915.56	713.027
		Chemical industry	A007	3.05305e+06	2.0331e+06	536856	625851	549877	320349	19523256	1.46665e+06	2.97138e+06	1049527	2.5371e+06	1.31468e+06	267816	2.0622e+06	4152843	4.38676e+06	5789519	5.26408e+07	38136.9	96227.6	22735.1	13438.1	6569.19	35598.9	710937	76815.3	158840	31045.7	52042.5	208745	9337.12	20203.5	162785	753861	583263	2.98058e+06	261965	279075	55200.8	82035.7	47729.5	41332	1138275	198410	1.85044e+06	101141
		Non-metallic mineral products industry	A008	59888.6	229608	75830.1	5916.72	36146.3	9254.47	248279	2.46042e+06	434262	83350.8	110640	227441	40273.2	61602.4	7532435	23315.7	154726	1.17934e+07	1692.01	10842	4661.38	458.44	782.397	423.118	10177.1	42171.8	9116.47	3860.23	2806.68	29866	2867.47	3038.96	337871	9602.04	20778.9	491016	79.47	19047.2	7782.92	3246.67	1521.86	81.2395	5613.45	84034.9	13633.5	1124.57
		Metal smelting and product industry	A009	60607.4	651393	50352.3	21473.9	147729	44848	288950	464560	12279284	5.3039e+06	3.39378e+06	2832363	149184	186823	9056703	115627	339960	3.53875e+07	1356.2	24843.3	3920.5	2207.71	5341.66	3766.44	18586.3	7181.84	533404	127322	75692.4	174145	23465.7	6448.46	358778	24728.5	39579.1	1.43077e+06	4421.65	52730.2	16785	7708.38	21449.3	7572.64	25238.5	68099.5	1.20456e+06	496021
		Mechanical industry	A010	256426	1.93376e+06	45055.7	50015.4	75398.7	27088.8	382648	321802	1184250	6.77268e+06	3.15866e+06	702126	61620.5	470458	2752917	470581	1.49766e+06	2.01631e+07	1878.61	22712	1053.64	2435.13	423.579	1408.97	10894.2	4149.13	23090.6	138923	18906.2	31694.2	3047.29	19546.9	34144.1	6244.66	70447.6	391000	13405.9	56005.2	6662.92	13240.5	3537.9	2342.36	19156.3	82319.6	75235.2	126020
		Transportation equipment manufacturing	A011	88811.2	385524	32757.9	13007.3	15045.1	9306.77	82899.8	51325.7	168116	425617	20757500	100512	29190.3	480597	412575	2409776	817845	2.62804e+07	4043.07	6818.25	3247.87	551.807	494.781	1524.69	8523.7	2981.54	10306.8	23276.3	1.42695e+06	5196.5	1482.19	5992.2	22339.6	245821	88817	1.85837e+06	3707.11	72558.8	11153.8	9921.52	4978.92	5045.67	24804	210802	62835.5	88352.2
		Electrical Machinery and Electronic Communication Equipment Manufacturing	A012	30478.9	171001	10792.9	9798.41	17027.4	7927.26	105238	29263.9	135388	983709	765802	1.52877e+06	110395	715182	1.40871e+06	100045	815960	6.94548e+06	27.2852	834.866	186.419	100.248	152.776	249.065	1136.65	301.062	1407.99	10601.9	7568.76	86069.8	2832.38	699.19	29127	2439.47	50859.6	194595	4.66047	1400.29	126.161	322.036	134.64	121.303	827.715	2518.15	2086.97	3399.01
		Instrument Manufacturing Industry	A013	10817.7	45313.1	6408.7	15387.6	10839.7	138954	96312.7	223038	1.81661e+06	947790	62644.2	124873	172194	20180.3	193898	15148.9	72546.3	3.97295e+06	10.7005	120.818	37.7891	152.189	9.30596	248.061	342.943	516.048	4844.94	672.595	130.27	1637.99	2851.28	65.2892	1448.84	275.699	2553.54	15918.3	19.933	867.922	281.244	1010.63	40.6706	4929.23	2806.3	2265.83	10239.4	4508.78
		Electric steam hot water, gas water supply and supply	A014	218256	1.46894e+06	224890	143308	147974	89930.9	1.65255e+06	852442	1.82715e+06	534669	368092	184890	38256.8	9386601	539349	950134	2.00484e+06	2.06323e+07	6520.42	30121.3	8354.75	8388.6	2676.85	6058.76	91092.9	8876.12	79238.5	12744.2	11712.7	30487.8	4194.92	318235	62014.7	30354.2	116096	827168	64348.6	602948	160264	159442	46320.6	44713.7	368844	200207	435818	142658
		Construction industry	A015	19669	24214.1	4642.16	865.8	1032.62	556.623	31306.2	4050.81	4585.97	7022.43	10175.9	2266.19	1355.13	20121.4	83229.8	324718	1.04776e+06	1.58757e+06	1166.12	11904	637.214	385.982	190.372	896.919	6985.64	382.876	1002.43	1481.05	1373.82	3855.62	1420.72	11388.6	58853.6	82499.1	427592	612017	34054.4	8376.08	863.3	1689.06	347.621	163.215	4475.26	1075.25	2532.01	2181.16
		Business, Transportation	A016	1132956	1.44957e+06	1.03782e+06	314425	341214	240684	2651346	1.01844e+06	1784220	1561323	1.0283e+06	1.03975e+06	169098	984134	4759458	4019001	2938525	2.64703e+07	8298.06	15678	23570.1	12536.2	3350.58	13096	99688	13329.4	115957	48690.2	69363.5	246056	17665.9	15870.5	109562	84816.4	202644	1.10017e+06	13689.7	21742.6	20617.3	15253.6	3860.15	4535.32	35549.5	27574	84645.7	21471.6
		Other service industries	A017	651524	1.60002e+06	502687	299572	246744	121373	1.79198e+06	522937	1.09593e+06	1.11147e+06	995892	901584	110953	2.23777e+06	2.68776e+06	7583879	10962207	3.34243e+07	322.274	1288.85	825.429	263.3	93.6632	237.25	2777.14	308.972	1709.33	1227.08	1027.61	4631	555.177	2923.45	4045.16	13119.1	34110.8	69465.5	1513.17	7026.04	3573.84	2872.8	958.91	733.531	7910.61	3386.2	9171.55	4009.84
		Sum of North East Region	A900	2.21294e+07	1.18616e+07	2.43223e+07	5.16358e+06	5.40751e+06	2.13685e+06	4.14399e+07	9.02151e+06	2.78723e+07	1.90926e+07	3.34808e+07	9.2338e+06	1.62977e+06	1.94365e+07	3.52757e+07	2.21416e+07	3.69573e+07	3.26603e+08	176086	294939	388675	62762.8	65895.8	92506.2	1.53221e+06	200382	1.01068e+06	409887	1.6782e+06	838240	76095.6	503331	1.34683e+06	1.30998e+06	1.96814e+06	1.19548e+07	982354	1.23755e+06	1.7053e+06	791973	507656	188000	2.58391e+06	982499	4.05844e+06	1.01599e+06
	North Municipalities	Agriculture	B001	1426.73	21.632	2280.44	204.862	247.852	37.7793	291.704	0.124226	0.965082	0.065165	0.161715	0.892432	41.5671	0.004983	9.4267	128.559	382.584	5075.35	557989	456.645	882606	81915.1	29265	8994.01	234436	3898.66	354.303	1.82734	0.44212	612.99	3120.76	1.36019	85498.6	48268.3	489720	2.42714e+06	57689.3	880.393	168136	55083.1	6074.42	5068.19	8102.89	14.0089	428.628	154.195
		Mining and selecting industry	B002	199.657	23317.3	448.352	80.7548	128.01	145.326	1.34299e+06	3460.94	2081.62	396.23	529.711	144.893	63.1966	22334	1536.45	194.802	1766.71	1.39982e+06	8937.72	427572	9413.53	3265.18	467.246	3005.41	1.49302e+06	81233.8	230426	4212.97	3538.08	5800.18	13586.3	436258	63779.9	9541.27	8104.82	2.80216e+06	6846.36	37576.7	1207.38	1281.08	332.347	1592.01	726618	45225.2	23154.7	2573.81
		Food manufacturing and tobacco processing	B003	82999.2	42.9162	83369.8	5691.48	120.719	211.979	4351.95	26.7054	60.9587	29.9023	4.54545	1446.25	280.496	106.595	0	1578.02	62136.3	242458	205606	872.772	1.3918e+06	6984.64	12.3709	4034.05	51702.7	993.734	101.628	170.464	88.5046	486.249	123.594	95.7182	423.759	273620	1.29947e+06	3.23659e+06	220303	603.866	687407	114810	4352.78	1888.21	66509.1	344.714	5215.96	9191.66
		Textile and garment industry	B004	2164.92	1618.22	525.831	65942.8	814.33	1260.54	4766.54	807.092	358.133	617.448	3123.34	424.26	2337.2	567.968	1375.14	3590.98	4793.48	95088.3	159.62	6037.39	3291.35	503453	11675.8	24285.4	33826.5	4387.71	5575.96	14562.9	17548.3	13086.7	34671.9	5560.9	27945.1	70220.5	91454.9	867744	110.317	863.531	1704.49	234552	1374.58	1724.62	8040.91	2032.92	1349.25	2135.18
		Wood processing and furniture manufacturing	B005	36.0582	32.3362	7.09637	4.05368	916.485	37.9076	45.1771	68.0288	124.063	62.2407	20.0022	18.426	20.9013	5.73948	383.414	30.3223	227.504	2039.76	2633.68	9266.14	6677.96	1629.62	125953	9746.31	8426.3	5691.93	14292.1	18503.1	28961.2	15701.5	6679.86	4393.56	305170	26582.9	65541.2	655850	388.214	1809.69	263.941	5948.91	78896.3	2986.32	851.6	1995.86	1376.16	2732.8
		Paper printing and cultural and educational supplies manufacturing	B006	425.204	500.215	2661.85	797.817	1125.78	10192.5	3415.41	2663.77	827.516	763.23	332.565	1011.36	297.404	296.417	960.919	4030.81	18334.4	48637.2	3137.62	8988.45	86602.6	27371.4	12968.7	435785	110188	21323.1	33707.9	38220.6	14974.1	171442	29300.6	14002.3	67605.2	82290.6	1.28991e+06	2.44782e+06	1878.39	538.088	9615.46	3645.95	938.084	39605.9	5977.79	3923.7	2087.36	1624.78
		Chemical industry	B007	49040.4	26364.4	8745.15	13272.9	11260.3	6225.54	306538	22826.3	35515.1	18037.5	30275.3	30719.3	5905.69	22788.6	54476.9	40250.2	82397.2	764638	233736	467967	179682	131657	59281	248888	4.37107e+06	273877	638281	216767	494192	2.1103e+06	77304.7	93437.7	755595	2.48874e+06	3.05613e+06	1.58969e+07	468342	312581	118177	191322	113904	93671.6	2.33059e+06	280734	1.44815e+06	154417
		Non-metallic mineral products industry	B008	478.861	1812.33	633.877	53.8531	344.41	82.8415	1878.03	21260.9	4033.99	748.12	640.038	2324.52	402.755	399.896	63112.1	187.54	1211.43	99605.5	5787.29	30994	34977	1900.6	3868.76	2903.89	44037.7	300829	36006	20146.8	24724.5	222280	18455.5	11190.6	1.93604e+06	38360.1	206972	2.93947e+06	112.885	25090.6	10290	4280.32	1997.97	116.109	7453.02	110868	18017.5	1524.23
		Metal smelting and product industry	B009	1837.86	23298.7	1072.35	709.307	5554.37	1310.17	9776.61	17397.2	541586	207824	89905.4	125192	6015.34	7231.39	289688	4005.49	6206.52	1.33861e+06	26786	372863	79816.3	20426.4	80237	56929.9	179788	74268.6	7189117	1.4785e+06	859563	1.88018e+06	246510	61885.4	4.53898e+06	220323	939880	1.83061e+07	4542.87	97153.1	17419.4	7565.93	22204	11510.5	35826.2	70290.8	1852115	709619
		Mechanical industry	B010	12570.4	77092	1880.13	2356.6	2474.62	1412.86	17310.7	14653.3	56905.6	350352	102157	37642.5	2957.25	20970.9	162845	26685	56447	946712	32745.9	129214	30823.1	17552.8	4879.56	17618.2	115879	63464.2	210484	2.192e+06	241472	376386	92252.5	192222	374791	59538.8	2149111	6.30044e+06	43290.2	230690	31265.4	53841.2	12158.5	9172.12	73372.7	262960	267931	495045
		Transportation equipment manufacturing	B011	802.529	2026.52	228.077	115.442	100.083	46.8463	571.754	283.256	1404.89	2931.47	64798.3	913.307	248.882	3622.94	2058.19	20075.4	7094.89	107323	21542.5	51730.2	16307.7	3277.92	3074.14	8708.93	45156.4	17011.2	67263.5	115447	8.171e+06	30286.5	8859.82	34710.5	122336	1.38489e+06	446900	1.05485e+07	7757.01	128263	21603.9	17664.6	8291.26	9507.28	41870.7	342215	107342	165352
		Electrical Machinery and Electronic Communication Equipment Manufacturing	B012	2944.29	12583.7	771.18	551.008	768.37	741.63	6017.44	1302.84	4935.42	53518.6	40718.3	133454	15855.3	29976.8	86659.4	7513.69	70432.1	468744	589.73	13938.1	5903.47	2793.08	3786.34	19262.2	28090.8	6843.46	26574.9	344654	175629	7418252	213919	18595.4	660607	109424	2.90137e+06	1.19502e+07	97.6729	13846.9	1918.34	4591.12	1486.33	2156.26	9830.6	21178.8	20185.3	43817.7
		Other manufacturing	B013	679.973	5404.32	594.763	1950.05	452.884	897.453	3863.64	2913.3	13726.5	8755.65	4650.38	3202.93	4521.1	3643.87	18477.4	2021.96	10068	85824.1	1299.67	10584.4	3686.42	13298.8	753.815	59736.7	32447.9	55737	1152141	105001	16462	180151	618946	6157.59	86803.1	18253.4	294579	2.65604e+06	414.763	19305.2	6883.91	18876.8	1315.18	148872	55932.5	60486.9	234133	129933
		Electric steam hot water, gas water supply and supply	B014	504.13	9782.05	1001.51	197.208	164.86	357.979	3117.68	1200.84	1417.62	1071	537.468	284.843	50.5567	26539.1	6608.1	3768.46	10991.1	67594.5	102636	253540	96637.4	75160.4	30831.2	85631	1057226	180589	785384	183089	125503	366014	45592.6	7867700	520363	456913	2.3272e+06	1.456e+07	14838.1	178893	46881.6	45647.9	13094.7	11828.4	104541	61207.2	110904	39648.9
		Construction industry	B015	654.605	574.451	108.457	15.2357	16.4392	10.5322	232.948	15.9489	40.5303	179.739	145.478	34.3846	50.3347	658.418	346.616	8394.7	24430.6	35909.4	1990.16	20322	1098.67	662.964	328.2	1549.58	12001.5	659.551	1716.5	2546.57	2357.04	6644.88	2429.62	19451.6	102072	141781	739376	1.05699e+06	7389.79	1989.35	278.359	391.403	86.3505	39.6584	1093.03	249.076	689.048	518.872
		Business, Transportation	B016	1548.21	3536.82	1641.1	377.776	681.735	265.274	4083.98	1803.19	3133.37	2257.41	1787.53	1023.52	254.556	2346.57	9448.58	10869.7	5821.52	50880.9	153570	371867	410594	209649	59988.7	204367	2.37955e+06	312174	2375330	843689	1.28189e+06	3787924	296287	329015	2.01068e+06	3.87596e+06	4237541	2.31401e+07	129357	235758	170993	111457	43521.5	42335.7	339183	266555	834233	191045
		Other service industries	B017	14670.7	47660.3	13290.1	6405.33	5845.88	3189.92	45384.4	11913.7	24347.8	27217.7	26497.8	19879.9	2623.23	62515.4	75455	198127	282056	867080	228861	498315	515589	141542	52654.1	122789	1.32301e+06	183891	779326	736916	566093	2.15113e+06	291684	1.26754e+06	2.39341e+06	8647594	31877308	5.17777e+07	111950	528648	251640	213501	72303.8	52291.7	585240	257288	735246	309567
		Sum of North Municipalities Region	B900	172984	235668	119260	98726.5	31017.2	26427.1	1.75463e+06	102597	690500	674762	366123	357718	41925.7	204005	773440	331452	644797	6.62604e+06	1.58801e+06	2.67453e+06	3.75551e+06	1.24254e+06	480025	1.31424e+06	1.15199e+07	1.58687e+06	1.35461e+07	6.31444e+06	1.2024e+07	1.87367e+07	1.99972e+06	1.03622e+07	1.40521e+07	1.79523e+07	5.24206e+07	1.7157e+08	1.07531e+06	1.81449e+06	1.54568e+06	1.08446e+06	382332	434367	4.40103e+06	1.78757e+06	5.66256e+06	2.2589e+06
	North Coast	Agriculture	C001	37220.4	571.477	60328.4	5406.79	6436.9	1007.02	7456.94	3.05594	23.8153	1.64658	3.99286	24.4428	1083.36	0.122543	244.918	3181.4	9998.48	132993	361884	326.267	537177	38602	13506.4	4791.85	142538	1864.44	147.695	1.38787	0.335791	465.567	1473.37	1.03307	49590.6	20469.3	353852	1.52669e+06	9911493	154899	31509564	9938626	1.02562e+06	863886	1.38551e+06	1910.95	58469.2	22035.5
		Mining and selecting industry	C002	740.307	19458.6	1108.49	384.101	586.144	650.201	247571	16682.3	28796.1	1385.13	487.35	1151.06	481.304	48754.8	14202.4	703.472	779.46	383922	2028.64	61532.7	2483.32	496.45	389.218	544.859	168883	106568	98934	2307.19	1004.83	2167.08	3547.23	73217.3	165492	2784.54	9832.38	702212	270544	4672251	433722	258179	36656.5	54641.2	21595046	5.73326e+06	18822404	340971
		Food manufacturing and tobacco processing	C003	180967	90.6575	179972	12428.2	252.984	470.842	9621.18	55.542	134.566	63.6735	9.89832	3272.77	592.485	241.014	0	3429.71	134594	526196	86302.7	792.092	819574	2582.14	11.2274	1529.3	30405.8	901.872	92.2333	154.706	80.3232	441.3	109.688	86.8699	384.587	108990	997056	2.04949e+06	4.94965e+06	5471.95	19828194	1.5082e+06	258152	64227.5	1.55961e+06	21941.8	41438.3	646222
		Textile and garment industry	C004	14203.5	7336.98	4261.58	579008	4555.92	10723	40101.9	6814.89	2022	4231.22	21284.4	3288.7	20677.7	2287.8	7449.41	14776	29394.6	772418	219.023	5272.76	5145.38	771994	18814.8	39459	46325.5	6740.5	6113.75	17744	23306.8	21542.2	45764.8	6372.65	38577.6	72350.7	159605	1.28535e+06	55270.3	862682	241349	30190702	257302	429636	778569	464071	486071	391541
		Wood processing and furniture manufacturing	C005	1072	951.033	206.017	117.053	26521.5	1101.83	1303.94	1970.45	3592.98	1806.97	576.337	535.572	607.061	167.652	11126.9	882.572	6600.78	59140.7	4009.59	15731.6	11847	2405.76	217166	14983.9	14103.1	9152.7	21742.7	29891.2	50322.8	25723.2	10819.1	6810.06	529651	41218.8	115586	1.12116e+06	117554	347356	106992	295119	6772021	566076	202695	196151	296792	338970
		Paper printing and cultural and educational supplies manufacturing	C006	1560.07	1803.17	9477.4	2818.59	3972.6	36509.6	12085.7	9399.53	2927.55	2712.95	1174.88	3576.94	1052.84	1076.02	3357.01	14274.1	65043.9	172823	1450.42	3376.45	39427.6	10479.7	5140.44	196157	41155.2	9191.64	10679.1	15222.8	4737.44	63305.3	8762.44	5857.77	26765.9	34639.8	696734	1.17308e+06	73950.6	246336	1.74108e+06	986134	115861	11279843	868053	701209	209161	374534
		Chemical industry	C007	54112.9	26035.7	10291.3	15956.3	13446	7454.97	342012	25422.2	31778.3	19930.8	35786.8	36578.3	6939.64	13381	55949.7	26147.4	82611.6	803835	56499	46095.4	62758	33470.3	19625.6	96852.1	1.13022e+06	87602.2	109778	71709.9	134148	580064	22373.9	26130.4	219367	399111	1.24466e+06	4.34047e+06	7760525	5627713	2.97828e+06	4459170	952799	2.38762e+06	44790920	3.47153e+06	8503569	4.51971e+06
		Non-metallic mineral products industry	C008	3482.48	13057.4	4510.32	381.15	2454.31	606.565	13304.9	150377	28524.9	5378.12	4488.19	16435.2	2847.92	2875.61	446763	1374.76	8743.03	705605	11904.8	70800.1	49934.5	3524.98	6578.74	4288.59	79914	437706	68486.3	33411.9	33365.6	318295	27961.5	22098.7	3.07989e+06	72526.9	268562	4.58925e+06	73844.1	1.6178e+06	969724	304679	74023	81297.1	955470	8528788	1.63488e+06	446118
		Metal smelting and product industry	C009	5784.37	84550.5	2969.78	2269.91	18957.2	4583.58	33046.6	60653	2.01139e+06	765244	331497	459403	21208.3	25674.2	1.09213e+06	14523.2	15986	4.94987e+06	7179.48	127197	20400.5	8300.05	30625.1	23940.3	120825	66013.9	3.42304e+06	920680	426037	908670	177170	23220.1	3112618	135755	247921	9.77959e+06	127883	4.24904e+06	1.53193e+06	442138	450318	741172	1.13339e+06	1.09587e+06	42399916	21112948
		Mechanical industry	C010	12802.4	77701.7	1899.89	2331.09	2440.42	1448.79	17251.1	14476.9	56149.1	351764	100794	37984	2948.61	21374.2	170900	27425.3	57867.8	957560	6407.58	57488.2	4527	6440.86	1257.17	4285.72	31613	13488.2	64373.4	456644	57886.9	94912.3	13325.6	55546	99949.8	17605.2	309291	1.29504e+06	306408	4591586	800094	1.03917e+06	129632	160393	1.20285e+06	1.69113e+06	3.37955e+06	8734324
		Transportation equipment manufacturing	C011	103.261	262.946	29.4144	14.8471	12.8932	6.09884	73.6942	36.4468	180.658	378.52	8347.37	117.464	32.0692	466.73	266.82	2584.59	912.888	13826.7	1143.11	1050.01	975.151	136.765	114.938	397.739	2424.76	778.874	2210.41	7069.76	371083	1321.15	364.218	1535.61	6127.77	65222.6	26612.8	488569	117986	880920	249816	128100	29529	96899.5	181371	715044	536589	1.62856e+06
		Electrical Machinery and Electronic Communication Equipment Manufacturing	C012	2478.5	11707.8	510.166	343.868	683.849	486.08	4294.31	1113.34	4831.61	37038.7	30031.4	42963.4	3001.2	33084.8	95938.7	3969.08	27366.1	299843	188.444	6338.35	2549.97	911.578	1961.95	2375.32	12218.9	3388.95	13575.7	119068	67365.1	465014	25724.5	7199.15	363839	28135.8	419827	1.53968e+06	26044.5	879542	153346	237014	53092.7	173620	505957	424272	1.32558e+06	2440279
		Other manufacturing	C013	443.751	1422.84	203.929	755.392	202.155	563.85	1539.5	1406.61	8905.66	3753.13	1017.87	694.389	2060.94	443.83	4337.93	496.912	1402.71	29651.4	229.981	1247.33	890.017	3788.38	187.189	3425.51	6150.9	12705.9	68916.7	11799.8	2601.35	29945.1	44489	870.348	40051.5	7296.8	46698.7	281294	13890.6	276083	148751	172753	38043.5	725986	499741	351272	1.26841e+06	1.19781e+06
		Electric steam hot water, gas water supply and supply	C014	239.749	2726.67	252.351	95.8791	90.0634	172.356	947.617	581.875	597.295	385.658	226.527	88.528	24.5996	11062	627.161	1346.6	2733.11	22198	627.879	2317.7	602.385	621.415	209.46	553.351	7683.82	976.554	6475.25	1145.39	919.683	2528.8	328.994	40302.4	3553.84	2479.01	11420.1	82746	1.02211e+06	7.17159e+06	1.90066e+06	1.99447e+06	597923	615230	4835912	2.78145e+06	6.61461e+06	1.88513e+06
		Construction industry	C015	0	0	0	0	0	0	0	0	0	0	0	0	0	0	0	0	0	0	0	0	0	0	0	0	0	0	0	0	0	0	0	0	0	0	0	0	50321.9	34912.7	13219.3	5760.27	1946.15	797.627	22608.6	3655.2	22059.5	9201.5
		Business, Transportation	C016	1814.75	4200.26	1915.82	434.268	781.37	311.278	4725.61	2077.44	3629.74	2654.18	2040.3	1189.25	299.062	2831.41	11024.1	12629.5	6714.21	59272.5	35717.9	120387	85432.7	45523.9	13131.9	43823.6	696029	75158.3	864469	213609	439950	956146	73497.3	76991.2	566200	1.05966e+06	877819	6.24354e+06	1.5074e+06	3544646	3.38141e+06	1.6569e+06	327237	555006	3.85783e+06	2.505e+06	5239107	2.15561e+06
		Other service industries	C017	4404.29	14118.5	3963.07	1907.17	1722.01	952.365	13393.2	3528.6	7265.83	8200.27	7746.24	5964.59	789.136	18785.6	22008.3	58956.3	83979.8	257685	5926.09	15542.7	13797.4	3952.71	1451.15	3468.72	38367.1	4986.52	22930.5	19932.9	15694.3	62901.8	8202.12	37939.5	65008.2	228153	776978	1.32523e+06	794430	3433679	2.24469e+06	1.48051e+06	464176	442175	4.15352e+06	1.58251e+06	3178717	1.73276e+06
		Sum of North Coast Region	C900	321430	265996	281900	624653	83116.4	67048.3	748729	294599	2.19075e+06	1.20493e+06	545513	613268	64646.2	182507	1.93632e+06	186701	534729	1.01468e+07	581719	535496	1.65752e+06	933231	330171	440877	2.56885e+06	837224	4.78196e+06	1.92039e+06	1.6285e+06	3.53344e+06	463914	384179	8.36706e+06	2.2964e+06	6.56246e+06	3.78234e+07	2.71793e+07	3.85965e+07	6.82328e+07	5.50976e+07	1.15843e+07	1.92385e+07	8.85291e+07	3.02691e+07	9.40173e+07	4.79767e+07
	East Coast	Agriculture	D001	260.674	4.2082	426.457	35.7613	46.7887	7.09075	53.6942	0.02299	0.179801	0.01268	0.029845	0.189002	7.01445	0.000928	1.46931	22.7046	66.373	932.672	610.452	0.422328	1056	126.881	46.0595	12.5111	280.868	5.96891	0.59823	0.001479	0.000357	0.496127	4.82685	0.001101	108.571	80.6059	442.772	2777.03	11932.1	189.021	39765.6	12296.6	1222.13	1035.2	1663.35	1.95407	59.7886	23.4143
		Mining and selecting industry	D002	49.0867	2537.62	31.3378	6.00239	1.80299	6.30399	828.948	3822.52	4029.17	152.934	17.2328	319.93	66.8132	107.134	5374.54	26.6358	78.7556	17456.8	139.355	291.736	193.362	2.20039	94.5867	6.14813	5240.92	10005.5	4154.69	252.213	46.1137	88.1445	116.16	146.763	19977.7	102.253	710.011	41567.9	438.671	10261.9	197.023	36.9825	4.80292	6.16908	11061.5	22172	47075.7	337.624
		Food manufacturing and tobacco processing	D003	15907.5	5.41092	14260.2	1011.26	17.1392	43.7167	919.84	5.30096	12.6012	4.18263	0.997885	338.937	35.4722	24.969	0	299.176	11809.9	44696.6	2826.95	10.7147	18425.8	97.0896	0.151874	55.9606	684.601	12.1997	1.24765	2.09273	1.08654	5.96951	1.5248	1.1751	5.20234	3779.78	16503.5	42415.1	26501.9	43.506	98472.5	9955.46	1100.8	305.627	8236	92.5673	354.817	2688.38
		Textile and garment industry	D004	5139.59	3806.38	1481.53	138428	1409.68	2784.66	12344	1770.21	650.31	1297.47	7839.31	954.102	4469.39	1250.89	3293.55	6702.79	9167.34	202789	18.5886	799.775	466.91	65012.5	1909.01	2884.87	5134.83	683.175	703.994	2138.34	2370.43	1575	4286.34	798.717	3669.6	9574.41	14343	116369	204.327	1162.63	1921.25	265171	1632.26	1869.19	9415.32	1978.5	930.204	2410.59
		Wood processing and furniture manufacturing	D005	38.1819	31.8994	5.0741	2.78113	651.695	29.1673	31.5588	47.7196	82.7065	43.5562	14.5473	12.8597	14.329	4.69598	272.969	22.7656	163.194	1469.7	51.4828	136.443	84.3178	33.9252	1763.05	186.508	129.652	97.8645	279.825	314.34	394.711	256.9	112.71	82.5519	4175.93	499.056	846.433	9445.7	113.158	516.431	78.4272	1650.95	22052.9	851.812	245.185	559.248	394.514	769.624
		Paper printing and cultural and educational supplies manufacturing	D006	1205.08	1236.76	6354.66	1533.97	2339.44	23620.8	8021.17	5007.41	1623.49	1590.29	759.053	1941.79	570.263	773.144	2477.87	8075.78	40233.2	107364	228.36	695.913	6335.52	2108.57	989.669	32000.6	8543.77	1587.58	2716.03	2912.78	1206.9	13332.3	2388.8	1052.06	5160.77	6171.42	88498.5	175930	1879.26	593.802	9955.55	3855.21	957.961	42018.8	6136.42	4060.2	2119.61	1702.04
		Chemical industry	D007	53925.3	25592.1	10172.2	14381.1	12173	7059.16	315766	23056.5	27356.6	17609.7	38651	31458.1	6081.96	13166.9	56246	23078.1	79194.2	754968	17496.8	15475.9	16841.1	12273.2	5645.07	23158.7	330067	17760	27608.6	18874.7	46179.2	200430	6877.52	6023.53	53776.7	78453.3	254791	1.13173e+06	535771	266297	171529	293815	84196.3	156749	2.88526e+06	218910	330202	239207
		Non-metallic mineral products industry	D008	47.7155	170.687	52.8863	4.10806	27.1279	8.19984	160.519	1660.7	301.953	65.0017	60.5337	165.093	28.9632	41.3586	5051.27	19.613	115.916	7981.64	76.1088	495.939	183.882	20.1705	33.577	17.0584	445.272	1684.75	403.532	164.229	105.753	1180.62	117.264	135.617	14140.3	424.434	750.5	20379	9.48644	1082.28	465.103	186.622	82.3812	10.128	354.427	4878.02	810.001	89.8746
		Metal smelting and product industry	D009	1136.98	5667.04	753.539	235.205	1503.23	388.586	2998.25	4524.63	85087.6	41666.7	17046.6	22186.5	1488.31	1899.29	57982.3	1078.6	4255.88	249899	431.417	4150.58	1300.08	615.966	1474.43	916.045	4232.59	1204.85	87704.9	23778.9	16032.7	41073.4	5293.48	2153.57	51078.5	5894.49	12438.3	259774	2258.08	26431.1	8905.12	3787.01	10136.5	3955.9	9127.95	32488.7	414557	240474
		Mechanical industry	D010	18757.5	110884	2730.36	2695.04	3112.11	2201.83	21626.8	16713.8	62956.6	454198	129840	50728.8	3652.25	32191.2	296147	41679.8	94575.2	1.34469e+06	3360.18	43442.6	1752.94	4618.73	784.101	2593.54	20268.2	7515	43330.5	250912	34747.7	58550.9	5036.91	36532.3	63401.2	11690.7	116271	704809	41666.7	372253	59478	85232.3	13914.8	13675.2	105323	244462	333180	742023
		Transportation equipment manufacturing	D011	209.766	589.823	61.4718	29.9901	26.5841	14.194	152.917	74.0452	364.236	802.613	17205	237.328	66.2995	962.492	592.602	5288.25	1854.18	28531.8	642.417	1291.16	502.602	92.2353	84.5244	250.155	1350.85	488.923	1804.25	3582.75	234394	860.744	248.493	989.662	3594.21	40072.4	13757.1	304006	4211.55	38248.7	9418.24	5466.5	1668.2	3762.23	9370.48	54075.7	26123.7	63769.2
		Electrical Machinery and Electronic Communication Equipment Manufacturing	D012	8237.26	36666.7	1685.18	980.042	1836.48	1697.02	12487.8	2921.86	10966.6	101990	93934.7	167173	18919.8	82462.1	288490	13749.5	110501	954699	264.932	7954.52	1442.7	921.044	1213.17	2494.62	9793.46	2529.43	12507.1	90138.2	69602.1	951955	28125.5	6136.24	233637	20916.8	485328	1.92496e+06	302.981	23140.7	3052.43	6203.62	1980.76	3724.64	14166.2	30503	33994.5	62136.4
		Other manufacturing	D013	417.573	2058.47	210.318	768.875	187.213	498.906	1649.47	1266.65	7606.64	3871.88	1766.67	1043.49	2102.14	1052.23	7655.14	721.364	3308.11	36185.1	39.7758	315.391	129.338	566.169	30.8322	984.301	1047.34	1721.52	18993.6	2399.29	436.049	5607.41	10607.2	175.018	5314.94	1009.04	7318.11	56695.3	240.361	9609.07	2783.48	6530.7	314.218	84139.7	21940.6	30806.1	103605	61764.1
		Electric steam hot water, gas water supply and supply	D014	269.599	3014.17	280.721	109.368	99.1358	191.148	1093.59	663.547	709.284	494.181	254.507	111.408	27.5088	12771.9	694.201	1490.27	3056.77	25331.3	207.908	1079.49	255.993	285.159	84.1362	205.849	3191.81	313.228	2934.63	422.643	400.139	1052.36	133.112	10043	1421.78	786.266	2989.02	25806.5	9318.62	122643	31408.3	31117.2	9118.71	7807.05	70024.1	38803.4	70603.5	26701.6
		Construction industry	D015	91.5397	80.2495	15.1494	2.12975	2.29357	1.47029	32.2661	2.19287	5.66168	25.133	20.2569	4.80386	7.0425	92.0804	48.5073	1172.85	3411.64	5015.27	17.9444	181.858	7.36631	5.01583	2.20852	9.68427	90.1375	4.55595	14.1816	18.6524	18.4303	45.2023	20.7799	171.924	549.819	1054.57	4477.77	6690.1	684.679	208.963	38.8524	39.8343	9.56715	4.28297	118.765	25.3371	83.8748	54.6127
		Business, Transportation	D016	431.209	1090.14	472.495	90.5817	179.964	76.9108	1055.98	444.673	746.876	620.371	502.968	248.786	71.0778	759.613	2602.13	2859.19	1617.31	13870.3	3212.78	12943.9	6674.02	4144.04	1087.32	3443.97	70069.1	5640.47	102596	19797.5	49998.7	91547.5	6676.15	7797.22	56349.7	78637.7	48161.6	568778	18382.8	40858.4	28765.8	15558.6	5980.23	6584.32	49328.7	36944.7	102744	26737.1
		Other service industries	D017	604.754	2499.8	638.907	246.843	252.27	152.673	2091.6	494.165	984.949	1227.43	1269.38	799.34	114.143	3150.49	3768.48	9420.17	13238.1	40953.5	274.172	1219.24	723.009	237.379	83.764	215.292	2553.75	273.315	1582.14	1083.52	922.416	4274.71	502.513	2725.15	3582.49	11357.9	26766	58376.7	4133.41	17996.2	11490.1	7717.29	2435.24	2271.35	21610.5	8333.97	17378.4	9206.61
		Sum of East Coast Region	D900	106729	195936	39632.6	160561	23865.9	38781.8	381314	62475.9	203485	625659	309183	277724	37722.7	150710	730698	115708	376647	3.83683e+06	29899.6	90485.6	56374.9	91160.3	15325.7	69435.8	463124	51528.3	307336	416793	456856	1.37184e+06	70549.3	74964.5	519944	270505	1.09439e+06	5.45051e+06	658049	931536	477725	748622	156808	328770	3.22338e+06	729095	1.48422e+06	1.4801e+06
	South Coast	Agriculture	E001	1196.86	19.6793	1984.81	164.39	215.279	33.1954	243.275	0.101483	0.796513	0.05756	0.132007	0.914208	31.7465	0.004101	6.53306	99.6521	302.507	4299.92	1089.02	0.770591	1863.76	218.065	79.046	21.7253	495.635	10.2695	1.02039	0.002754	0.000666	0.923869	8.29681	0.00205	190.344	137.617	810.564	4927.06	19468.5	283.966	47273	16874.5	2114.97	1735.18	2758.43	6.51797	199.43	68.1263
		Mining and selecting industry	E002	133.624	4772.61	94.6258	19.6165	15.7209	30.0659	1307.12	8072.12	2107.36	184.128	45.5845	605.198	64.1219	1475.21	11841.6	80.9129	196.396	31046	121.223	300.164	169.163	3.44368	79.913	5.21801	4478.92	8914.91	1892.88	216.847	28.607	38.0155	109.789	443.724	17660.8	96.8815	657.88	35218.4	175.748	4685.25	204.752	58.9832	13.5507	26.6851	13823.8	25204.2	16448	246.169
		Food manufacturing and tobacco processing	E003	20441	6.24461	17890.1	1286.51	20.2334	57.3346	1206.62	6.65666	16.4727	4.99048	1.30413	454.956	40.9677	33.5002	0	383.09	15096	56946	1611.66	5.53335	10186.7	55.8239	0.078432	32.1251	378.537	6.30025	0.644318	1.08074	0.561117	3.08281	0.791202	0.606851	2.68662	2162.8	8798.66	23247.7	16327.9	43.0558	51868.5	8284.21	356.29	144.526	4943.1	28.5306	370.675	773.601
		Textile and garment industry	E004	80747	98030.3	7740.17	241415	25224.7	10792.1	33144.9	6062.14	12599	15438.7	65899.6	5828.21	5945.89	37310.9	65498.2	194386	148409	1.05447e+06	103.116	11095.3	3384.01	203741	19101.1	5615.35	20835.4	4146.91	9429.18	17259	41020.8	11066.6	25431.9	16120.6	54586.5	125831	204226	772994	106.634	12813.7	5553.09	1.27621e+06	6713.98	19464.1	19059.2	13230.7	21631.5	14006.2
		Wood processing and furniture manufacturing	E005	1182.09	984.721	159.221	87.0752	20385.6	910.054	985.864	1496.26	2606.08	1369.72	451.882	405.068	451.77	146.436	8565.58	713.028	5115.79	46016.2	720.828	2092.33	1368.73	466.574	27531	2627.7	1958.05	1424.79	3916.12	4593.97	6224.33	3800.62	1650.82	1169.41	65753.7	7071.25	13621.1	145991	3450.49	16040	2351.99	52538.1	697415	26467.2	7556.8	17648.2	12204.7	24180.3
		Paper printing and cultural and educational supplies manufacturing	E006	12629.8	12929.3	65796.5	16100.9	24313.7	246973	82623.6	52608.7	17032.9	16672.5	7825.77	20414.4	6003.7	8093.53	24978.2	84636.3	418468	1.1181e+06	1227.59	3383.77	33779.7	10338	4928.07	169597	41440.9	8229.04	12351	14536.2	5485.59	64353.7	10647.3	5373.37	25684.5	31615.5	521827	964798	19040.6	5478.52	97614.5	37048	9517.49	402512	60662.6	39831.8	21172.5	16503.1
		Chemical industry	E007	35857.8	16230.8	6962.31	9944.71	8395.88	4894.45	212599	15529.2	16442.9	11818.2	26234.2	21674.4	4159.24	4780.39	36529.5	9827.19	49331.8	491212	5312.49	3812.62	5629.68	3772.8	1865.46	7986.4	102550	5458.09	7297.57	6256.4	14431.9	62928.4	2201.06	1904.78	16710.1	17590.1	89713.4	355421	147760	63577.1	41716.3	70456.1	39209.8	34589.5	792031	72454.4	96074.6	46189.5
		Non-metallic mineral products industry	E008	388.075	1375.93	420.241	32.3751	215.702	67.1162	1270.08	13085.9	2375.73	522.568	475.263	1296.72	227.608	332.951	39867.8	160.603	936.018	63050.6	243.553	1563.33	662.52	65.8415	112.091	60.258	1460.82	6000.8	1310.11	552.569	397.287	4245.65	408.912	437.083	48287.6	1379.69	2930.63	70118.7	33.5796	7251.19	2978.23	1237.43	576.628	34.6153	2160.75	32060.7	5213.85	445.498
		Metal smelting and product industry	E009	3707.06	17784.2	2503.5	785.112	4896.87	1241	9755.93	14572.4	257442	128791	50917.6	68655.8	4768.54	6038.85	176192	3423.68	14325.3	765801	841.79	5579.14	2566.74	1054.54	2737.1	1653.94	7296.43	2046.45	126111	38637.9	25783.3	68653.6	9521.05	3970.8	77409.1	9936.24	25082.5	408882	7817.24	50341.9	29909.5	13532.8	35909.5	9870.9	26282.5	115043	1.07443e+06	654875
		Mechanical industry	E010	43337.2	254773	6281.83	6284.97	7116.98	5087.8	50169.9	38929.4	147153	1.05686e+06	296622	117972	8494.61	74093	682597	96502	215970	3.10824e+06	3426.45	40643.3	1958.29	4368.53	765.239	2549.52	19653.2	7541.76	41552.7	252714	34225.4	57291.8	5672.77	35216.9	61630.4	11245.3	131192	711647	74224.3	336057	41971.5	79085.6	19970.8	13807	112063	454284	429573	743648
		Transportation equipment manufacturing	E011	77.7472	217.143	22.7384	11.12	9.8427	5.21323	56.592	27.4438	135.072	296.59	6370.29	87.9969	24.5427	356.357	218.307	1959.03	687.237	10563.3	122.665	197.121	99.1699	16.5279	14.7345	45.8882	258.769	89.747	304.893	711.617	42933.8	156.016	44.3602	180.04	675.681	7410.61	2711.33	55972.9	422.723	7084.56	1184.3	975.091	460.391	522.33	2322.11	19046.9	5946.77	9089.48
		Electrical Machinery and Electronic Communication Equipment Manufacturing	E012	23378.9	99306.4	5092.82	3088.49	4867.01	5251.79	36563.4	7903.85	28420.5	306624	262365	667058	89856.8	205032	707277	47753.3	420311	2.92015e+06	362.586	8103.2	2166	1184.04	1503.9	3969.27	11905.1	3130.81	13809.2	142184	80686.7	2.41354e+06	57174.6	7888.21	279265	38899.7	1.2798e+06	4.34558e+06	254.803	42775.7	5372.54	13039.8	4470.15	5925.75	29036.2	68778.5	62661.7	126941
		Other manufacturing	E013	1593.71	47700.5	3921.5	14143.7	2119.94	1945.31	20041.9	10613.8	14995	44325.5	42077.5	25501.4	19663.5	30541.2	193934	17114.1	94046.2	584278	478.455	3367.34	1463.18	6828.11	374.262	953.419	8153.36	5307.99	8008.49	23696.1	4424.32	66686.3	48380.6	1916.49	64482.2	12215.9	92914.1	349651	1893.49	61435.8	11374.3	14178.1	3427.03	12144.4	93502.3	23729	89595.6	58095.6
		Electric steam hot water, gas water supply and supply	E014	391.943	4192.44	398.57	165.362	136.636	266.954	1712.28	1000.72	1178.96	954.173	373.299	207.932	39.2672	19846	992.345	2079.65	4411.37	38347.9	90.8109	456.424	173.564	136.501	43.2373	101.472	1625.45	216.642	1427.53	195.844	215.079	529.777	57.5822	5541.24	610.959	475.596	1704.5	13602.2	2620.58	25733.2	6547.77	6718.96	1969.17	1844.15	16363.3	10904.9	21626.5	6128.44
		Construction industry	E015	86.0907	75.4322	14.2391	2.00258	2.15443	1.38152	30.1925	2.04383	5.32166	23.6362	19.0081	4.5157	6.62512	86.6029	45.638	1102.51	3206.22	4713.62	5.76861	58.3114	2.0898	1.50707	0.627734	2.6435	26.9964	1.31223	4.41706	5.52414	5.61562	12.9196	6.55668	54.8891	136.16	314.497	1199.68	1839.51	334.144	83.2166	9.01656	16.7224	3.47634	1.62691	44.6425	10.6448	25.6814	21.6749
		Business, Transportation	E016	435.214	1064.96	470.298	91.2344	170.202	81.3524	1028.27	428.9	720.287	615.336	476.798	243.086	69.8474	751.478	2543.1	2726.94	1556.97	13474.3	3385.68	7247.26	9345.99	5017.72	1344.64	5186.68	44536.8	5556.87	54416.9	20101.9	31302.9	100602	7238.38	6583.65	46684.5	40956	80331.4	469839	19535.9	32350	28768	19904.7	5772.48	6320.91	50263	38791.6	119777	29601.9
		Other service industries	E017	353.595	1547.78	388.616	140.008	147.265	92.8339	1247.62	286.102	569.316	739.367	760.372	463.365	67.971	1950.07	2280.24	5704.03	7990.8	24729.4	66.2757	309.096	177.206	58.9475	20.7259	53.6171	639.689	67.2927	397.426	266.555	228.616	1072.53	125.007	686.613	882.511	2768.59	6206.43	14027.1	922.981	4228.84	2261.94	1746.13	576.159	460.133	4825.27	2021.98	5229.97	2362.94
		Sum of South Coast Region	E900	225938	561012	120142	293763	98253.6	277731	453986	170626	503801	1.58524e+06	760916	930874	139917	390868	1.95337e+06	468652	1.40036e+06	1.03354e+07	19210	88215	74996.5	237328	60501.2	200462	267694	58150	282231	521930	287395	2.85498e+06	168680	87488.4	760652	310107	2.46373e+06	8.74375e+06	314390	670263	376959	1.61191e+06	828477	535871	1.2377e+06	933076	1.98219e+06	1.73318e+06
	Central	Agriculture	F001	18720.8	300.595	30809	2626.18	3319.81	515.07	3782.33	1.56536	12.2571	0.873145	2.03972	13.5984	514.021	0.063089	109.76	1570.15	4839.55	67137.7	31114.4	24.1316	50773.9	5210.05	1873.92	547.568	13493	246.762	23.3869	0.092929	0.022484	31.1735	198.369	0.069173	5026.68	3170.7	25704.6	137439	634454	9083.19	1.41745e+06	527622	69769.8	56869.9	90204.8	235.692	7211.46	2429.37
		Mining and selecting industry	F002	4403.67	72111.7	6896.18	1765.24	2945.6	4725.57	72007.6	41084.7	38097.4	4858.77	3007.17	1366.36	1139.12	345188	15584.5	5438.65	3155.55	623776	2528.24	84587.8	2767.31	963.575	200.633	863.281	33833.3	26840.2	70534.4	1564.82	979.295	758.741	3451.62	166522	38108.9	2430.1	2676.11	439610	38660.1	607546	57526.5	43981.2	17743.7	36758.9	1.19559e+06	597447	1.59965e+06	94057.8
		Food manufacturing and tobacco processing	F003	67200.6	27.3267	62961.9	4432.73	80.563	181.628	3764.49	21.1273	52.0148	20.1549	3.96556	1352.63	178.834	99.5981	0	1266.48	49782	191426	10350.8	59.9601	78925.1	338.47	0.849892	196.915	2930.41	68.2702	6.98191	11.711	6.08033	33.4057	8.39761	6.5759	29.1126	13554.3	82414.6	188942	227745	713.595	662253	130509	2730.34	1711.39	68035	199.7	6228.04	4650.11
		Textile and garment industry	F004	2450.44	1528.85	736.902	82242.6	695.869	1583.39	6416.35	1003.68	316.782	664.56	3674.3	507.015	2800.87	485.415	1425.65	2743.79	4586.48	113863	10.0597	321.477	231.16	35335.7	853.113	1691.98	2464.51	325.432	309.434	960.009	1001.69	871.512	2209.81	297.36	1652.56	3983.95	6344.83	58864.6	246.311	609.153	4006.58	474552	2855.59	2121.03	19590	4089.63	1159.81	4001.59
		Wood processing and furniture manufacturing	F005	128.651	106.888	16.614	9.0625	2130.92	96.0383	102.969	155.914	269.127	142.384	47.5887	42.0443	46.7724	15.5453	893.387	74.8601	534.375	4813.14	124.856	357.655	232.157	81.0368	4694.22	454.722	335.422	245.363	678.368	790.687	1059.87	652.984	284.039	202.201	11198.7	1222.63	2313.02	24927.9	672.717	3132.14	457.883	10280.1	136392	5168.45	1474.65	3450.8	2382.41	4726.29
		Paper printing and cultural and educational supplies manufacturing	F006	1324.14	1408.31	7264.23	1895.15	2799.05	27417.5	9183.19	6238.18	1991.53	1911.55	877.109	2402.54	706.502	867.984	2720.98	9830.66	47329.4	126168	314.95	823.268	8631.6	2527.06	1215.1	43206.8	10068.4	2072.9	2886.2	3588.49	1281.48	15591.5	2456.05	1343.15	6331.09	7915.29	139669	249923	10365.8	2917.31	52747.1	19925	5158.5	216314	32841.7	21526.2	11489.6	8894.41
		Chemical industry	F007	29455	15575.8	4978.06	6965.73	5940.01	3432.97	162610	11864.9	17918.6	9225.44	17792.8	15542.7	3068.57	15675.1	31771.1	23802.7	49729	425349	10031.2	13356.6	8896.74	5508.51	2800.18	13239.2	191809	15722.2	25620.5	10531.9	21315	90763.4	3440.1	4474.53	37992.5	105480	173550	734531	367735	277453	81416.6	129171	97163.2	60678.7	1743107	248449	1.59311e+06	107065
		Non-metallic mineral products industry	F008	705.368	2592.74	860.03	70.6762	459.984	122.65	2554.66	28077	5259.34	1040.11	889.927	2985.29	519.116	589.531	84041.2	283.307	1745.56	132796	980.716	6078.51	3344.66	276.951	493.772	294.445	6210.48	29732.2	5446.98	2471.96	2137.63	21368.1	1954.11	1788.32	222193	5751.84	16633.8	327158	333.321	93769.1	38048.8	15958.3	7539.77	335.729	27221.8	412502	66705.8	5233.64
		Metal smelting and product industry	F009	1332.5	23048	550.301	517.698	4697.37	1221.76	8151.13	15556.4	549237	210306	93725.1	123976	5487.9	6711.15	318213	4029.85	2512.04	1.36927e+06	376.013	15786.2	943.321	779.505	2183.41	1906.54	10575.2	5758.98	370820	86769.9	42886.4	86872.8	14288.8	1420.12	298382	12629.6	12085	964464	6335.16	185511	23911.4	12332	38863.1	19838	97501.3	118947	5156996	1.31219e+06
		Mechanical industry	F010	8358.92	49858.9	1224.68	1338.01	1467.12	966.658	10325	8299.97	31738	214223	60911.7	23569.2	1754.77	14164	123418	18312.2	40159.4	610090	1487.23	17308.8	865.507	1865.13	329.029	1097.96	8438.17	3262.43	17796.6	109403	14745.6	24647.9	2511	15100.7	26475.9	4819.52	58090.9	308246	59960.7	186253	17234.2	44932.4	14877.9	8403.75	70839.8	371885	304303	450086
		Transportation equipment manufacturing	F011	212.349	588.934	61.9771	30.3844	26.8539	14.1045	154.329	74.956	369.125	807.564	17380.6	240.44	66.9469	972.24	592.492	5347.83	1877.05	28818.1	570.002	1272.58	437.721	84.6229	78.6061	226.78	1196.43	443.083	1702.66	3108.2	212654	785.138	228.416	901.044	3216.31	36174.4	11989.2	275069	1176.42	24651.2	3659.24	3362.06	1726.73	1673.67	8563.24	73716.8	21605.3	29384.4
		Electrical Machinery and Electronic Communication Equipment Manufacturing	F012	4767.63	21912.6	907.645	517.825	1108.32	906.115	7007.55	1744.84	6913.07	56689	52895.6	64027.5	4913.88	53163.5	182797	6498.86	44569	511340	138.414	4728.83	820.227	502.804	744.912	987.205	5738.61	1505.78	7535.6	46675	39938.2	193882	9198.79	3463.17	145093	9354.46	128415	598721	39.7232	18033.7	1413.78	3719.12	1690.15	1322.28	10161.6	33882.8	26946.1	40526.1
		Other manufacturing	F013	1387.36	1278.51	184.114	593.231	377.904	1607.09	3559.28	3207.76	27087.2	8716.68	1449.63	597.229	5649.5	340.688	3583.76	392.236	1122.29	61134.5	58.6796	375.772	213.649	888.23	43.8099	3949.83	2156.22	5127.58	77193.2	4390.12	852.477	7787.2	34040.6	229.554	8758.08	1628.07	9971.46	157665	32.8674	4838.3	4185.59	17523.6	465.579	102716	37881.8	42836.7	191743	90406.1
		Electric steam hot water, gas water supply and supply	F014	3015.45	40977.5	3921.38	1189.65	1097.39	2180.14	13249.7	7151.6	7459.27	4970.5	2893.52	1186.38	308.515	143360	16185.2	18515.5	42619	310281	1701.4	7703.69	1827	2039.88	635.394	1579.2	23299.1	2431.24	20528.8	3274.49	2884	7665.79	1023.09	90253.9	12188.8	6820.46	27822.5	213679	89870.4	592357	155014	167179	51158.8	52518.8	404317	218530	573000	159351
		Construction industry	F015	751.467	658.629	124.332	17.482	18.8183	12.0651	264.293	17.9308	46.4663	206.319	166.128	39.4274	57.8202	755.919	398.275	9626.12	27997.9	41159.4	80.3236	824.804	52.8303	29.9716	15.7549	76.8696	544.787	31.2678	73.607	117.18	104.562	317.351	101.826	796.646	5357.81	6470.23	37156	52151.8	16991.5	4019.02	345.815	819.546	163.26	77.4797	2119.2	521.802	1133.09	1045.78
		Business, Transportation	F016	419.117	972.825	450.369	90.0327	158.337	82.4427	968.902	402.06	664.889	576.479	450.026	226.736	64.9244	681.402	2378.08	2487.65	1464.8	12539.1	11050	20899.4	30525.6	16914.7	4368.24	16225.2	133927	16292.1	154740	61592	88330.4	308801	22136.9	23701.2	138810	97952.4	234213	1.38048e+06	41193.5	65563.8	59524.3	42217.3	12165.4	13111.4	105415	81813.6	256683	62504.5
		Other service industries	F017	572.547	2278.99	590.478	234.46	234.261	141.281	1929.62	462.937	930.837	1151.04	1159.05	759.066	107.431	2909.52	3421.34	8705.72	12257.4	37845.9	193.435	820.211	503.33	163.118	57.7681	147.511	1739.47	189.423	1074.56	751.551	635.089	2906.8	344.696	1845.11	2481.56	7949.09	19618.2	41420.9	2584.06	11990.1	6115.18	4905.01	1636.26	1254.53	13509.1	5776.25	15608.7	6835.44
		Sum of Central Region	F900	145206	235227	122538	104536	27558.2	45206.5	306032	125366	688363	515510	257326	238834	27385.5	585980	787534	118927	336281	4.66781e+06	71110.7	175330	189992	73509.3	20588.7	86692	448760	110295	756971	336001	430812	763736	97876.6	312345	963296	327307	988668	6.15329e+06	1.4984e+06	2.08844e+06	2.58531e+06	1.64899e+06	462100	580873	3.92837e+06	2.23581e+06	9.83596e+06	2.38338e+06
	North West	Agriculture	G001	36969.8	597.032	59439.5	4867.14	6769.56	975.586	7921.76	3.62113	28.2254	1.93911	4.67033	26.0109	966.065	0.146505	196.87	3500.4	9193.63	131462	66209.2	52.3281	106899	10615.1	3809.87	1131.38	28403.4	503.533	47.1005	0.204329	0.049437	68.5433	404.238	0.152093	10506.2	6395.23	55874.5	290920	813729	11612.6	1.79113e+06	671850	89668.8	73009.8	115762	307.367	9404.48	3161.44
		Mining and selecting industry	G002	3210.85	72217.5	5102.14	1546.39	2481.59	3179.38	1.1365e+06	39327.5	71488.2	4775.61	2323.38	1734.8	1495.33	241826	20628.4	3511.53	3461.18	1.61481e+06	1845.16	58763.8	2155.7	707.39	286.274	642.474	109180	39515.9	79297	1586.72	918.271	1269.8	2414.19	124813	62170.7	1734.47	3346.69	490648	14288.2	167241	7895.51	6230.91	2350.8	5475.58	649154	131642	610328	14623.1
		Food manufacturing and tobacco processing	G003	206216	72.6721	186510	12736.4	245.197	539.991	11655.7	81.1746	159.44	55.2621	13.4525	4094.62	476.949	302.485	0	3914.39	156619	583692	32635.1	173.06	240004	1080.29	2.453	627.011	8912.44	197.045	20.1515	33.8009	17.5494	96.4172	24.3059	18.9797	84.0262	42955.3	242886	569768	222917	623.178	688987	117779	4163.85	1877.91	67200.4	327.505	5391.5	8641.02
		Textile and garment industry	G004	5713.67	2516.44	2297.45	244610	1548.46	4595.97	23675.8	3030.93	644.713	1704.17	13592.5	1578.66	7977.98	622.887	3011.77	3536.32	10178.5	330836	24.6953	474.714	558.954	96838.4	1869.39	4717.28	6778.66	838.808	498.114	2212.94	1206.34	2068.74	5406.52	201.934	2531.22	6513.83	10921	143662	216.277	575.371	3115.21	373687	2265.03	1722.82	15327.5	3106.54	805.297	3164.7
		Wood processing and furniture manufacturing	G005	67.5577	58.5875	9.75588	5.50137	1274.32	55.8265	62.5651	92.8518	160.982	83.6964	29.0756	24.5513	27.4583	8.79341	525.816	43.2409	314.789	2845.37	88.7455	259.712	170.699	57.3448	3422.56	323.701	242.725	176.048	482.116	567.831	774.421	470.283	204.088	144.13	8179.96	871.556	1697.54	18133.5	186.791	868.484	127.302	2845.39	37768.6	1433.08	409.131	955.72	660.795	1309.4
		Paper printing and cultural and educational supplies manufacturing	G006	505.071	516.934	2688.52	628.161	976.862	9837.47	3415.74	2044.53	666.148	655.687	322.34	793.16	232.422	323.361	1091.99	3323.39	16834.2	44856	81.061	219.937	2227.84	672.867	321.57	11175.1	2692.45	540.393	793.514	948.867	352.401	4177.71	681.554	352.052	1675.84	2072.36	34909.6	63895.1	960.347	273.73	4907.68	1858.89	479.123	20189.6	3052.34	2002.69	1066.41	828.792
		Chemical industry	G007	35072.9	19465.5	5769.18	7528.82	6468.67	3801.98	187962	13606.2	23002	10490.2	22163.7	16421.9	3316.04	22522.4	39663.4	33743.6	61428.7	512427	8471.94	11777.4	7626.73	4688.32	2409.75	11346.8	162706	12784.3	21351.5	9009.75	18181.4	77622.5	2947.37	3761.53	31551.5	86203.1	147568	620008	152628	108231	37065.1	59612.6	37180.8	29018.3	745408	95344.6	549192	49542.3
		Non-metallic mineral products industry	G008	532.102	1938.17	608.92	47.1267	304.194	88.7184	1897.64	19255.8	3458.33	724.45	763.364	1858.68	327.308	487.177	58777.3	215.823	1314.12	92599.2	662.646	4203.48	1958.67	181.866	314.754	175.895	4050.22	17611.1	3604.04	1560.35	1204.98	12536.7	1183.48	1195.72	137779	3799.06	9088.23	201111	52.7161	12097.4	4953.47	2063.02	964.73	54.084	3581.26	53419.4	8674.95	725.964
		Metal smelting and product industry	G009	1463.45	30543.2	409.438	556.414	5451.58	1687.13	9569.34	19037.5	708632	278927	141642	157172	6674.7	8231.43	471299	5510.2	1194.25	1.848e+06	154.227	20663.4	194.685	735.694	1709.53	1766.89	10316.5	5867.6	448344	93782.5	47678.5	90851	13061.7	496.326	334482	12696.8	4559.49	1.08736e+06	607.961	61772.6	2158.43	1057.37	4964.55	5580.92	24315.3	14679.7	1377624	343820
		Mechanical industry	G010	1448.26	8524.13	210.122	206.852	237.339	170.276	1661.77	1281.8	4830.47	35013	9901	3915.53	280.893	2482.87	22984.2	3226.99	7284.95	103660	188.608	2103.9	114.02	228.021	40.8708	136.868	1044.81	410.705	2191.28	13795.8	1839.9	3065.59	331.818	1864.27	3282.27	594.343	7681.85	38914.9	5564.45	19689.3	2069.78	4704.66	1416.11	857.478	7129.58	34373.2	29445.2	46019.8
		Transportation equipment manufacturing	G011	43.2799	119.775	12.6239	6.19357	5.47141	2.86634	31.4397	15.2771	75.2459	164.437	3541.26	49.0111	13.6394	198.09	120.524	1089.79	382.572	5871.5	149.272	198.626	123.353	19.2083	16.7578	54.2748	315.595	106.201	337.956	888.943	50725.4	182.898	51.4046	211.639	813.388	8816.91	3369.99	66381.8	344.869	9656.94	1251.66	1304.91	725.571	599.004	3544.93	31809.1	8823.34	10627.6
		Electrical Machinery and Electronic Communication Equipment Manufacturing	G012	967.318	4341.62	186.882	104.986	210.827	189.825	1392.69	332.152	1264.23	11234.7	10410.4	15620.4	1562.43	9891.31	35108.3	1417.97	10773.9	105010	18.6996	549.567	151.889	71.5534	118.64	187.121	837.143	225.252	993.413	8277.63	5276.39	69276.9	2253.08	514.15	22320.8	1984.68	43161.5	156218	9.07315	3871.31	324.273	849.879	370.853	311.292	2245.39	7198.53	5769.3	9076.05
		Other manufacturing	G013	346.983	315.369	48.4634	126.763	95.4492	431.594	918.42	900.044	7638.84	2466.99	386.02	152.424	1728.86	71.361	804.288	84.3058	257.499	16773.7	9.49957	93.9802	41.16	137.22	6.70998	817.884	580.212	1683.01	16878.4	888.422	149.454	1324.29	6801.31	53.3201	1294.87	243.673	1434.66	32438.1	3.80728	1224.05	1679.72	8877.6	42.8536	38671.5	17899.7	17239.7	86615.7	34411.2
		Electric steam hot water, gas water supply and supply	G014	4315.08	47997.1	4573.04	1796.55	1560.35	2974.52	19040.1	10933.7	12445.8	9394.08	4240.95	2104.89	433.043	211764	12545.6	23626.9	50379.1	420124	2621.9	12411.9	3984.45	3528.35	1113.59	2709.77	41851.8	5245.06	36706.2	5363.51	5381.08	13649.6	1597.02	154840	17122.4	12189.7	46549.9	366867	41325	396182	101471	104284	30865.1	28817.7	247515	148336	313881	94366.4
		Construction industry	G015	4350.28	3812.82	719.758	101.204	108.939	69.845	1529.93	103.793	268.994	1194.39	961.702	228.246	334.726	4376.06	2305.65	55725.9	162080	238272	513.893	5280.68	344.937	194.38	102.848	503.511	3534.82	203.845	474.461	761.466	676.674	2070.54	654.542	5106.23	35290.6	42006.6	243697	341417	82774.9	19647.1	1720.85	4002.35	799.668	379.132	10372.2	2548.25	5575.43	5112.68
		Business, Transportation	G016	1236.09	3089.2	1374.13	263.892	532.573	223.744	3055.81	1286.35	2113.2	1755.18	1518.83	702.866	201.918	2109.56	7484.29	8192.22	4774.08	39913.9	11100.9	29871.9	28695.8	15680.2	4247.93	15741.7	174730	19374.9	226845	67123.3	122500	326706	23750.6	22522.9	166071	189623	250437	1.69502e+06	62808.6	105224	84080.3	59811.6	20128.3	20370.8	163799	129407	410010	95189.3
		Other service industries	G017	875.924	3571.56	917.701	356.433	360.808	219.457	2990.44	709.732	1422.17	1776.26	1804.47	1158.3	165.23	4537.51	5347.6	13519.4	19010.8	58743.8	323.833	1136.84	802.634	247.329	88.856	221.056	2544.2	296.985	1552.68	1181.97	970.469	4221.68	518.935	2630.74	3882.85	12928.7	37180.6	70730.3	5527.4	26043.8	12507.7	10535.1	3561.06	2594.75	28895.7	12659.2	35932.3	15200.4
		Sum of North West Region	G900	303334	199698	270877	275489	28632.2	29044.2	1.41328e+06	112043	838299	360417	213619	207636	26215	509755	681895	164182	515482	6.14989e+06	125099	148235	396055	135684	19882.4	52278.7	558721	105581	840416	207984	257854	609659	62286.2	318728	839039	431629	1.14436e+06	6.25349e+06	1.40394e+06	944834	2.74545e+06	1.43136e+06	237716	230964	2.10561e+06	685357	3.4592e+06	735820
	South West	Agriculture	H001	24876	414.366	41380.5	3366.95	4515.62	691.653	5087.18	2.14191	16.828	1.22283	2.78213	19.4831	645.637	0.086708	129.67	2075.53	6197.81	89423.4	20526.1	15.6247	33840.5	3579.3	1289.83	371.427	8994.37	169.292	16.2323	0.059319	0.014352	19.8989	136.256	0.044155	3373.47	2197.82	16602.3	91132.5	350698	5053.5	807064	295913	38403.9	31373.5	49801.7	125.826	3849.88	1302.81
		Mining and selecting industry	H002	293.108	6305.97	427.985	118.79	190.477	276.031	40007.2	4540.89	6537.31	444.108	190.718	244.012	146.335	20251.8	3955.8	321.561	271.506	84523.6	75.0733	1705.94	93.7656	22.4912	22.2076	21.0049	3321.43	2875.91	3376.92	88.7353	37.0953	55.3836	90.5867	4084.81	5108.87	68.5269	228.318	21277.1	839.962	11950.2	501.835	371.25	141.07	301.627	20976.2	11725.5	51009	929.187
		Food manufacturing and tobacco processing	H003	177690	48.7939	152166	11023.4	164.38	504.165	10654.1	58.359	144.951	40.3574	11.5906	4072.66	320.464	299.879	0	3324.14	131071	491595	10810.7	48.2842	74504.1	365.283	0.684394	211.187	2767.45	54.9761	5.62233	9.43054	4.89632	26.9007	6.82359	5.29539	23.4435	14353.8	70865.4	174064	119263	323.831	373801	61746	2417.38	1030.49	36030.1	192.011	2794.91	5143.15
		Textile and garment industry	H004	292.886	223.981	90.4343	7021.44	69.0261	147.198	710.23	93.161	32.4014	69.1869	456.961	51.8253	209.822	71.751	193.637	353.978	466.61	10554.5	0.445822	17.6996	11.1459	1564.8	44.9548	71.2852	118.347	16.0188	16.1462	48.7572	55.781	39.0833	101.131	18.2715	87.1243	215.753	345.911	2772.65	5.64364	25.3928	86.3575	10874.5	64.9216	61.6319	417.603	92.9474	40.0239	94.7569
		Wood processing and furniture manufacturing	H005	120.43	98.0378	13.5682	7.24643	1733.95	80.9197	83.0263	126.125	212.434	115.154	39.0536	33.9761	37.4705	13.4249	728.102	62.4816	436.939	3942.34	58.5678	163.164	104.137	38.2261	2129.93	212.888	153.727	113.714	318.255	366.016	479.499	301.147	131.396	94.5051	5068.68	571.394	1040.19	11345.4	254.831	1184.99	173.65	3883.05	51539.8	1955.35	558.203	1304.17	901.589	1786.75
		Paper printing and cultural and educational supplies manufacturing	H006	261.31	250.747	1258.18	263.923	424.818	4617.7	1569.48	846.011	283.787	290.598	146.069	333.989	98.0555	161.222	505.348	1433.82	7584.55	20329.6	18.403	52.3044	507.626	159.381	75.6091	2553.18	641.066	124.711	195.09	222.87	86.6617	997.049	169.304	81.7994	394.13	480.843	7619.3	14379.3	282.567	80.9563	1446.52	548.504	141.12	5958.42	899.271	590.27	314.008	244.432
		Chemical industry	H007	8116.55	3703.4	1561.69	2099	1778.77	1069.04	46094	3329.94	3520.68	2491.69	6176.04	4427.41	861.636	1209.21	8425.2	2249.45	10948.1	108062	1033.52	754.673	1094.53	732.322	362.566	1553.71	19957.4	1063.39	1431.19	1217.06	2802.22	12218.1	427.81	371.545	3253.46	3479.83	17476.5	69229.9	26648.6	11347.2	7396.67	12455.5	7410.34	6039.61	142666	13369.8	18280.9	7915.02
		Non-metallic mineral products industry	H008	100.837	350.846	101.985	7.51234	50.8063	17.3536	312.31	3077.03	545.539	128.782	122.594	288.475	51.0285	88.0554	9493.26	42.3608	240.058	15018.8	51.7499	332.104	140.995	13.9938	23.8309	12.8206	310.502	1276.88	278.427	117.491	84.5922	903.519	86.9866	92.8803	10269.2	293.221	624.289	14913.5	6.83057	1519.29	623.065	259.182	120.986	7.02522	451.263	6713.22	1090.97	92.2702
		Metal smelting and product industry	H009	857.774	16631.3	277.432	280.718	2758.72	922.326	4914.95	9902.09	354889	147595	71689.4	80226.6	3462.85	4301.3	267555	3237.45	948.312	970450	53.0005	5377.21	94.0713	209.085	452.413	446.813	2512.53	1337.18	112096	22671.3	12122.9	23495.2	3057.45	203.856	78852	3211.37	1466.37	267658	403.33	26162.5	1467.47	673.598	2657.34	2471.88	10045	8062.66	563049	152199
		Mechanical industry	H010	2383	13737.4	340.535	276.645	347.749	287.289	2410.11	1710.55	6242.37	52239.6	14636.3	6013.18	403.152	4159.36	41898.9	5447.47	12824.7	165358	151.151	1811.69	85.5087	194.463	33.9335	112.956	872.178	333.314	1846.55	11164.2	1515.99	2539.72	247.486	1563.99	2734.23	499.538	5722.39	31429.3	3252.02	12549.3	1413.55	2981.38	842.964	534.769	4407.52	20028.8	17731.1	28737.9
		Transportation equipment manufacturing	H011	184.69	548.35	55.02	26.3161	23.611	13.4385	136.313	65.1974	319.259	724.235	15277.7	208.285	58.9758	854.932	548.141	4675.86	1632.39	25352.7	271.793	479.768	216.948	37.5645	33.8701	103.31	572.638	201.996	710.034	1552.81	96715.3	352.945	100.977	406.691	1506.36	16629.6	5934.04	125827	716.32	14412.8	2184.12	1968.68	997.488	992.465	4959.89	42379.7	12543.6	17397.3
		Electrical Machinery and Electronic Communication Equipment Manufacturing	H012	300.587	1318.29	57.4368	30.1063	59.3116	60.067	402.655	92.2982	328.794	3164.51	3113.37	4864.16	618.593	2715.04	10333.3	461.272	3665.91	31585.7	3.1469	88.1186	20.2097	11.0705	15.8997	29.8228	120.953	31.9518	148.034	1208.49	813.821	13222.3	372.506	75.9874	3016.25	293.601	7425.31	26897.5	1.62	417.599	41.282	104.483	41.3341	39.6411	257.181	729.628	621.473	1078.64
		Other manufacturing	H013	67.088	790.109	104.813	455.975	67.5635	101.45	408.281	345.491	1078.3	971.219	438.072	342.446	322.739	210.503	2664.83	288.679	732.509	9390.07	11.7007	54.4206	33.0517	162.865	8.00466	59.582	170.51	188.171	978.339	585.69	94.9956	1523.16	1333.07	31.9589	1481.5	282.271	1644.94	8644.23	7.87968	311.531	188.762	569.716	40.4762	2403.35	1387.18	1146.45	5421.06	2749.78
		Electric steam hot water, gas water supply and supply	H014	5247.76	60243.6	5563.49	2090.32	1952.16	3787.03	20502.2	12666.5	12962.7	8422.02	4872.06	1929.14	540.471	243005	14160.5	29547.7	60157.3	487650	1259.15	6235.04	1265.91	1592.23	469.897	1195.18	17975.1	1717.83	16338.8	2470.17	2206.91	5872.01	781.806	61413.7	8393.49	4545.47	18036.3	151769	39401.8	372460	96139.3	98770.1	29553.8	27385.5	227802	120825	269166	88487.4
		Construction industry	H015	9988.34	8751.46	1651.98	232.339	249.942	160.277	3501.93	237.001	617.405	2742.29	2205.05	523.901	768.667	10047.8	5295.1	127911	371974	546858	527.29	5372.56	269.44	167.453	80.5568	374.011	3025.71	162.89	443.741	637.98	600.437	1635.15	634.119	5124.16	23885.4	35657	177238	255836	44432.1	10751.2	1032.38	2178.09	442.28	208.574	5713.15	1386.65	3159.44	2798.79
		Business, Transportation	H016	251.896	601.205	272.582	51.219	91.3933	50.6413	561.231	227.692	371.427	344.086	265.824	128.44	38.8585	429.58	1412.6	1441.57	866.891	7407.14	2742.08	4593.01	7969.36	4217.4	1121.95	4437.59	30203.6	4286.89	33619.8	15940	20951.5	81392.2	5822.04	5176.75	34878.7	22736.7	67993	348083	11509.6	17645.8	18496.2	13792.1	2982.28	3823.74	29659.7	22689.4	68412.4	18280
		Other service industries	H017	336.303	1508.17	375.773	131.917	140.712	89.7306	1200.89	272.136	540.018	710.58	734.562	439.306	65.0666	1894.24	2211.51	5509.26	7708.19	23868.4	58.0051	238.714	149.707	48.1248	17.0821	43.4402	510.336	56.185	314.679	223.031	187.601	851.899	101.582	539.246	735.82	2372.07	6015.83	12463.4	803.502	3709.06	1929.22	1523.1	505.83	394.387	4200.6	1781.39	4730.24	2097.41
		Sum of South West Region	H900	231369	115526	205699	27483.8	14619	12876.3	138556	37592.6	388643	220495	120378	104147	8649.82	289713	369511	188383	617727	3.09137e+06	37651.8	27340.3	120401	13116	6183.22	11810.2	92227.8	14011.3	172134	58524.1	138760	145446	13601.3	79285.5	183062	107889	406279	1.62772e+06	598528	489905	1.31399e+06	508612	138303	84982	540232	253143	1.02312e+06	331334
		Imported	IM	1.01714e+06	1.46614e+06	2.36134e+06	702204	784942	465380	18340254	760398	5849095	3039943	3.78761e+06	2537125	513999	1.17217e+06	2.15871e+06	1.16571e+06	3.44805e+06	4.95702e+07	201346	500211	1.5699e+06	538650	310367	580103	7699569	459835	5.26139e+06	1.9525e+06	3.32591e+06	18788672	1.20917e+06	527134	2230145	2.17971e+06	7941826	5.52764e+07	1.00975e+06	2233548	5697006	2.48387e+06	1.45886e+06	1227105	12079706	1.77373e+06	12567394	3.04836e+06
	Total Intermediate Inputs		ET	2.46535e+07	1.51368e+07	2.78436e+07	7.451e+06	6.49952e+06	3.09935e+06	6.49767e+07	1.06872e+07	3.92252e+07	2.73195e+07	3.98415e+07	1.45011e+07	2.49023e+06	2.29222e+07	4.46672e+07	2.48813e+07	4.48314e+07	4.21027e+08	2.83013e+06	4.53478e+06	8.20942e+06	3.32798e+06	1.30894e+06	2.8484e+06	2.5151e+07	3.42388e+06	2.69592e+07	1.21384e+07	2.02283e+07	4.76427e+07	4.16189e+06	1.26497e+07	2.92621e+07	2.51858e+07	7.49904e+07	3.04853e+08	3.472e+07	4.90071e+07	8.46803e+07	6.54074e+07	1.57566e+07	2.28494e+07	1.18629e+08	3.96493e+07	1.3409e+08	6.09638e+07
	Sum of Value Added		VA	2.86433e+07	25463033	7.33365e+06	2.67001e+06	2.10548e+06	1.17518e+06	1.86771e+07	3.83612e+06	1.04266e+07	8.18427e+06	1.1553e+07	3.29769e+06	4.41517e+06	7.00952e+06	1.26763e+07	29902369	5.12493e+07	2.28618e+08	2.13933e+06	5.4579e+06	1.89796e+06	995276	224295	790678	6.10931e+06	873977	5.76861e+06	4054528	3.40001e+06	8.02376e+06	2.88412e+06	4.06503e+06	6.93467e+06	1.98528e+07	6.60765e+07	1.39549e+08	4.28441e+07	2.93073e+07	18895063	1.4632e+07	6.45853e+06	5.56247e+06	2.73523e+07	15118757	25376760	1.65659e+07
Total Input			XX	5.32968e+07	4.05998e+07	3.51773e+07	1.0121e+07	8.605e+06	4.27453e+06	8.36538e+07	1.45233e+07	4.96518e+07	3.55038e+07	5.13946e+07	1.77988e+07	6.9054e+06	2.99317e+07	5.73436e+07	5.47836e+07	9.60807e+07	6.49646e+08	4.96946e+06	9.99268e+06	1.01074e+07	4.32326e+06	1.53324e+06	3.63908e+06	3.12603e+07	4.29786e+06	3.27278e+07	1.6193e+07	2.36283e+07	5.56665e+07	7.04601e+06	1.67147e+07	3.61968e+07	4.50386e+07	1.41067e+08	4.44402e+08	7.75641e+07	7.83144e+07	1.03575e+08	8.00394e+07	2.22151e+07	2.84119e+07	1.45981e+08	5.47681e+07	1.59467e+08	7.75297e+07
[truncated: 110 more columns]

## Sheet: Revise of Final Consumption
Final Consumption										ERR		Conversion ratio										Distribution share of ERR										Adjusted Final Consumption
								Export	Total Final Consumption											Export										Export										Export	Total Final Consumption
North East Region	North Municipalities Region	North Coast Region	East Coast Region	South Coast Region	Central Region	North West Region	South West Region					North East Region	North Municipalities Region	North Coast Region	East Coast Region	South Coast Region	Central Region	North West Region	South West Region			North East Region	North Municipalities Region	North Coast Region	East Coast Region	South Coast Region	Central Region	North West Region	South West Region			North East Region	North Municipalities Region	North Coast Region	East Coast Region	South Coast Region	Central Region	North West Region	South West Region
FA900	FB900	FC900	FD900	FE900	FF900	FG900	FH900	EX	TF	ERR		FA900	FB900	FC900	FD900	FE900	FF900	FG900	FH900	EX		FA900	FB900	FC900	FD900	FE900	FF900	FG900	FH900	EX		FA900	FB900	FC900	FD900	FE900	FF900	FG900	FH900	EX	TF
1.05866e+07	112853	60354.2	59441.1	15464.7	91957.1	343941	15807.3	1.16655e+06	1.24529e+07	2.98219e+06		0.850126	0.00906238	0.00484658	0.00477326	0.00124185	0.00738437	0.0276193	0.00126936	0.0936766		2.53524e+06	27025.8	14453.5	14234.8	3703.44	22021.6	82366	3785.49	279362		1.31218e+07	139879	74807.7	73675.9	19168.1	113979	426307	19592.8	1.44591e+06	1.54351e+07
2.58692e+06	5310.85	11940.5	2528.26	1146.1	7536.42	3849.13	3139	787103	3.40947e+06	-433767		0.758745	0.00155767	0.00350216	0.00074154	0.000336153	0.00221044	0.00112895	0.00092067	0.230858		-329118	-675.668	-1519.12	-321.655	-145.812	-958.814	-489.701	-399.356	-100138		2.2578e+06	4635.18	10421.4	2206.6	1000.29	6577.61	3359.43	2739.65	686965	2.97571e+06
6.43782e+06	185044	132670	23805.1	14417.9	77247.3	69470.3	8479.2	838304	7.78726e+06	836836		0.826712	0.0237624	0.0170368	0.00305693	0.00185147	0.0099197	0.00892102	0.00108886	0.107651		691822	19885.2	14257	2558.15	1549.38	8301.16	7465.43	911.193	90085.9		7.12965e+06	204929	146927	26363.2	15967.3	85548.5	76935.7	9390.39	928390	8.6241e+06
2.69021e+06	16329.7	4918.04	815.64	772.08	4385.52	11034.9	5976.86	1.5645e+06	4.29894e+06	-968656		0.625784	0.00379855	0.00114401	0.00018973	0.000179598	0.00102014	0.00256689	0.00139031	0.363927		-606169	-3679.48	-1108.15	-183.783	-173.968	-988.163	-2486.43	-1346.73	-352520		2.08404e+06	12650.3	3809.89	631.857	598.112	3397.36	8548.49	4630.13	1.21198e+06	3.33029e+06
481161	43688.2	28327.3	425.6	537.8	2857.1	4756.9	162.2	456113	1.01803e+06	457298		0.472639	0.0429145	0.0278256	0.000418063	0.000528276	0.0028065	0.00467266	0.000159328	0.448036		216137	19624.7	12724.6	191.179	241.58	1283.41	2136.8	72.8602	204886		697298	63312.9	41051.9	616.779	779.38	4140.51	6893.7	235.06	660999	1.47533e+06
285543	9257	774	235.8	1822.3	637.4	1419.8	228.7	80127.4	380045	457201		0.751339	0.0243576	0.0020366	0.000620453	0.00479496	0.00167717	0.00373587	0.000601771	0.210837		343513	11136.3	931.136	283.672	2192.26	766.804	1708.05	275.13	96394.7		629056	20393.3	1705.14	519.472	4014.56	1404.2	3127.85	503.83	176522	837246
1391238	119289	156686	35184.9	7871.7	54041.5	38569.4	29660.7	1.70881e+06	3.54136e+06	-3.65142e+06		0.392855	0.0336845	0.0442447	0.00993543	0.00222279	0.0152601	0.0108911	0.00837552	0.482531		-1.43448e+06	-122996	-161556	-36278.5	-8116.35	-55721.2	-39768.2	-30582.5	-1.76192e+06		-43240.1	-3707.53	-4869.85	-1093.56	-244.655	-1679.63	-1198.75	-921.863	-53110.5	-110066
581470	8782.6	0	2900.4	2135.1	957.1	3209.6	410.5	387170	987035	-496200		0.589108	0.00889796	0	0.0029385	0.00216314	0.000969671	0.00325176	0.000415892	0.392255		-292315	-4415.17	0	-1458.08	-1073.35	-481.151	-1613.52	-206.366	-194637		289155	4367.43	0	1442.32	1061.75	475.949	1596.08	204.134	192533	490835
584002	87611.9	21413.8	4614.82	10276.5	9161.9	13881.3	5916.92	965587	1.70247e+06	2.88457e+06		0.343033	0.0514618	0.0125781	0.00271067	0.00603627	0.00538155	0.00815364	0.0034755	0.56717		989502	148445	36282.4	7819.1	17412	15523.4	23519.7	10025.3	1.63604e+06		1.5735e+06	236057	57696.2	12433.9	27688.6	24685.3	37401	15942.2	2.60163e+06	4.58703e+06
5.01504e+06	233044	321767	9742.7	208155	64184.1	117245	20386.1	547844	6.53741e+06	-2.80204e+06		0.76713	0.0356478	0.0492194	0.0014903	0.0318406	0.00981798	0.0179345	0.00311838	0.0838014		-2.14953e+06	-99886.3	-137915	-4175.88	-89218.6	-27510.3	-50253.1	-8737.81	-234815		2.86551e+06	133158	183853	5566.82	118936	36673.8	66991.9	11648.3	313029	3.73537e+06
1.49151e+06	183557	226431	8243.4	176210	276319	181888	137023	606899	3.28808e+06	3.07336e+06		0.453611	0.055825	0.0688642	0.00250705	0.0535904	0.0840366	0.0553173	0.0416727	0.184575		1.39411e+06	171571	211645	7705.08	164703	258275	170010	128075	567267		2.88562e+06	355128	438076	15948.5	340912	534594	351898	265098	1.17417e+06	6.36144e+06
2.37224e+06	50586.5	37251.2	7372.92	16438.9	24391.8	21884.1	10546	2.24016e+06	4.78088e+06	-1.92369e+06		0.496194	0.010581	0.0077917	0.00154217	0.00343847	0.00510196	0.00457743	0.00220587	0.468567		-954526	-20354.6	-14988.8	-2966.66	-6614.55	-9814.6	-8805.57	-4243.42	-901380		1.41772e+06	30231.9	22262.3	4406.26	9824.33	14577.2	13078.6	6302.59	1.33878e+06	2.85718e+06
390749	16967.5	7755.07	950.667	364.692	4390.87	7271.4	1334.33	624390	1.05417e+06	-81153.2		0.370669	0.0160956	0.00735654	0.000901812	0.00034595	0.00416523	0.00689772	0.00126575	0.592303		-30081	-1306.21	-597.007	-73.185	-28.075	-338.022	-559.773	-102.72	-48067.3		360668	15661.3	7158.06	877.482	336.617	4052.85	6711.63	1231.6	576323	973021
1.54426e+06	4569.7	191.1	531.4	120.1	144.6	123.4	95.9	1526.8	1.55156e+06	-40017.5		0.995293	0.00294522	0.000123166	0.000342493	7.74058e-05	9.31963e-05	7.95327e-05	6.18086e-05	0.000984039		-39829.1	-117.86	-4.9288	-13.7057	-3.09759	-3.72948	-3.1827	-2.47343	-39.3788		1.50443e+06	4451.84	186.171	517.694	117.002	140.871	120.217	93.4266	1487.42	1.51155e+06
21788584	53212.5	8503.8	3285.9	541.5	0	8418.8	8119	3437.1	2.18741e+07	255575		0.99609	0.00243267	0.000388761	0.000150219	2.47553e-05	0	0.000384875	0.00037117	0.000157131		254576	621.729	99.3575	38.3921	6.32683	0	98.3644	94.8615	40.1587		2.20432e+07	53834.2	8603.16	3324.29	547.827	0	8517.16	8213.86	3477.26	2.21297e+07
8.85506e+06	342145	60430.6	56442	52609.2	106133	181347	72271.7	1.08352e+06	1.081e+07	-367439		0.819158	0.0316509	0.00559027	0.0052213	0.00486674	0.00981811	0.0167759	0.00668566	0.100233		-300990	-11629.8	-2054.08	-1918.51	-1788.23	-3607.55	-6164.12	-2456.57	-36829.5		8.55407e+06	330515	58376.5	54523.5	50821	102526	175183	69815.1	1.04669e+06	1.04425e+07
3.56032e+07	534989	634731	19936.4	151958	72940.3	321807	638969	368868	3.83474e+07	-3.18321e+06		0.928438	0.0139511	0.0165521	0.000519889	0.00396266	0.00190209	0.00839187	0.0166626	0.00961912		-2.95542e+06	-44409.4	-52689	-1654.92	-12614	-6054.77	-26713.1	-53040.8	-30619.7		3.26478e+07	490580	582042	18281.5	139344	66885.5	295093	585928	338248	3.51642e+07
1.02686e+08	2.00724e+06	1.71415e+06	236457	660841	797286	1.33012e+06	958527	1.34309e+07	1.23821e+08	-3.00057e+06		0.829306	0.0162108	0.0138437	0.00190967	0.00533706	0.00643901	0.0107422	0.00774122	0.10847		-2.48839e+06	-48641.5	-41539	-5730.08	-16014.2	-19320.7	-32232.8	-23228	-325472		1.00197e+08	1.9586e+06	1.67261e+06	230727	644827	777965	1.29788e+06	935299	1.31054e+07	1.20821e+08
13789.5	1.81609e+06	23993.5	7521.2	688	10592.6	24281	688.6	384735	2.28238e+06	594716		0.00604171	0.795701	0.0105125	0.00329533	0.000301439	0.00464103	0.0106384	0.000301702	0.168567		3593.1	473216	6251.94	1959.78	179.271	2760.09	6326.85	179.427	100250		17382.6	2.28931e+06	30245.4	9480.98	867.271	13352.7	30607.9	868.027	484985	2.8771e+06
170	3988.7	1160.7	80.4	1.4	246.2	4.8	10	243238	248900	486704		0.000683006	0.0160253	0.00466332	0.000323022	5.62476e-06	0.000989153	1.92849e-05	4.01768e-05	0.977251		332.422	7799.59	2269.66	157.216	2.73759	481.425	9.38603	19.5542	475632		502.422	11788.3	3430.36	237.616	4.13759	727.625	14.186	29.5542	718869	735604
9493.2	1.88561e+06	114968	6150.4	1312.4	19155.6	16456.3	839.5	519173	2.57316e+06	181437		0.00368932	0.7328	0.0446799	0.00239021	0.000510034	0.00744439	0.00639537	0.000326253	0.201765		669.38	132957	8106.59	433.674	92.5393	1350.69	1160.36	59.1944	36607.7		10162.6	2.01857e+06	123075	6584.07	1404.94	20506.3	17616.7	898.694	555781	2.7546e+06
18624.2	507633	19977.7	650.06	326.48	5017.48	10156.4	1687.78	1802546	2.36662e+06	121288		0.00786952	0.214497	0.00844147	0.000274679	0.000137952	0.0021201	0.00429153	0.000713161	0.761654		954.477	26015.9	1023.85	33.3152	16.7319	257.143	520.51	86.4977	92379.4		19578.6	533649	21001.6	683.375	343.212	5274.62	10676.9	1774.28	1.89493e+06	2.48791e+06
615.6	143485	32748.8	129.1	99	801	572.2	10.4	362668	541130	72995.8		0.00113762	0.265159	0.0605193	0.000238575	0.000182951	0.00148024	0.00105742	1.9219e-05	0.670206		83.0415	19355.5	4417.66	17.415	13.3546	108.051	77.1871	1.40291	48922.2		698.642	162841	37166.5	146.515	112.355	909.051	649.387	11.8029	411591	614126
1995.6	127339	2815.1	281.9	909.9	677.9	1149	84.4	300255	435508	498583		0.00458223	0.292393	0.00646394	0.00064729	0.00208928	0.00155657	0.0026383	0.000193797	0.689436		2284.62	145782	3222.81	322.728	1041.68	776.081	1315.41	96.6237	343741		4280.22	273121	6037.91	604.628	1951.58	1453.98	2464.41	181.024	643996	934091
7053.7	446249	97940.1	5494.8	899.6	13764.2	7129.6	1545.1	1.49389e+06	2.07396e+06	3.71414e+06		0.00340107	0.215167	0.0472236	0.00264942	0.000433759	0.00663667	0.00343767	0.000744999	0.720305		12632.1	799162	175395	9840.32	1611.04	24649.5	12768	2767.03	2.67531e+06		19685.8	1.24541e+06	273335	15335.1	2510.64	38413.7	19897.6	4312.13	4.1692e+06	5.7881e+06
3016.3	154409	0	612.4	205.9	165.6	474	29.6	121022	279935	-147795		0.010775	0.551591	0	0.00218765	0.000735528	0.000591566	0.00169325	0.000105739	0.432321		-1592.49	-81522.2	0	-323.324	-108.707	-87.4304	-250.254	-15.6277	-63894.7		1423.81	72887.3	0	289.076	97.1928	78.1696	223.746	13.9723	57126.9	132140
637	158289	14754.7	977.7	848.2	2109.5	1893.9	391.6	617811	797713	857903		0.000798533	0.198428	0.0184963	0.00122563	0.00106329	0.00264444	0.00237416	0.000490904	0.774479		685.064	170232	15868	1051.47	912.2	2268.67	2036.8	421.148	664427		1322.06	328521	30622.7	2029.17	1760.4	4378.17	3930.7	812.748	1.28224e+06	1.65562e+06
17860.2	1.58056e+06	650954	6605.5	56996	46581.4	35324.1	5351.3	318645	2.71887e+06	-168125		0.00656897	0.581328	0.23942	0.0024295	0.0209631	0.0171326	0.0129922	0.00196821	0.117197		-1104.41	-97735.4	-40252.4	-408.459	-3524.41	-2880.41	-2184.31	-330.904	-19703.8		16755.8	1.48282e+06	610701	6197.04	53471.6	43701	33139.8	5020.4	298941	2.55075e+06
10560.2	1.12438e+06	74298.3	747.1	6608.49	17321.9	7372.19	3707.04	373355	1.61835e+06	-1.05093e+06		0.00652531	0.694769	0.0459099	0.000461643	0.00408347	0.0107035	0.00455538	0.00229063	0.230701		-6857.61	-730151	-48247.9	-485.152	-4291.43	-11248.5	-4787.36	-2407.28	-242449		3702.62	394229	26050.4	261.948	2317.06	6073.41	2584.83	1299.76	130905	567425
136068	2.2872e+06	815695	99487.7	167024	241650	132354	67823	7406860	1.13542e+07	-1.41734e+06		0.011984	0.201441	0.071841	0.00876222	0.0147104	0.021283	0.0116568	0.00597341	0.652348		-16985.4	-285511	-101823	-12419	-20849.6	-30165.1	-16521.7	-8466.33	-924597		119083	2.00169e+06	713872	87068.7	146174	211485	115832	59356.7	6.48226e+06	9.93682e+06
10829.4	140707	92212.3	605.5	120.7	15435.5	9850.4	987.75	403780	674529	629340		0.0160547	0.2086	0.136706	0.000897664	0.00017894	0.0228835	0.0146034	0.00146436	0.598611		10103.9	131280	86034.7	564.936	112.614	14401.5	9190.49	921.578	376730		20933.2	271987	178247	1170.44	233.314	29837	19040.9	1909.33	780510	1.30387e+06
2392.8	393168	11051.5	6171.4	516.6	4746.2	2131.4	1909.4	804.3	422892	-95725.7		0.00565818	0.929713	0.0261332	0.0145933	0.00122159	0.0112232	0.00504006	0.0045151	0.0019019		-541.634	-88997.5	-2501.62	-1396.96	-116.938	-1074.35	-482.463	-432.212	-182.061		1851.17	304171	8549.88	4774.44	399.662	3671.85	1648.94	1477.19	622.239	327166
43978.6	1.22658e+07	282437	29565.4	2052.61	2459.21	29556.8	23066.3	528144	1.32071e+07	-66755.8		0.00332993	0.928731	0.0213853	0.0022386	0.000155417	0.000186204	0.00223795	0.00174651	0.0399894		-222.292	-61998.2	-1427.59	-149.44	-10.375	-12.4302	-149.396	-116.59	-2669.53		43756.3	1.22038e+07	281009	29416	2042.24	2446.78	29407.4	22949.7	525474	1.31403e+07
29444.2	1.32036e+06	110159	57704.2	24109.7	75476.2	64309.3	22694.4	1.07985e+06	2.7841e+06	8.86955e+06		0.0105759	0.474249	0.0395672	0.0207264	0.00865979	0.0271097	0.0230988	0.00815144	0.387862		93803.1	4.20637e+06	350943	183833	76808.5	240451	204876	72299.6	3.44016e+06		123247	5.52673e+06	461102	241538	100918	315927	269185	94994	4.52001e+06	1.16536e+07
264714	2.48561e+07	4.14691e+06	35777.9	111743	152223	366705	494424	2.69436e+06	3.31229e+07	7.2317e+06		0.00799186	0.750419	0.125198	0.00108015	0.00337358	0.00459569	0.011071	0.0149269	0.0813442		57794.7	5.4268e+06	905391	7811.36	24396.7	33234.6	80062.3	107947	588257		322509	3.02829e+07	5.0523e+06	43589.3	136140	185457	446767	602371	3.28262e+06	4.03546e+07
571243	4.92114e+07	6.49207e+06	258563	374462	608423	709720	625250	1.86511e+07	7.75022e+07	2.03117e+07		0.00737066	0.634967	0.0837663	0.0033362	0.00483163	0.0078504	0.00915741	0.00806751	0.240653		149711	1.28973e+07	1.70144e+06	67763.8	98138.5	159455	186002	163865	4.88807e+06		720953	6.21086e+07	8.19351e+06	326327	472600	767878	895722	789115	2.35392e+07	9.78139e+07
125463	323030	1.04238e+07	153112	20231.2	211422	333379	18284.7	664591	1.22734e+07	4.20346e+06		0.0102224	0.0263196	0.849307	0.0124751	0.00164838	0.0172261	0.0271628	0.00148979	0.0541491		42969.4	110633	3.57003e+06	52438.6	6928.91	72409.2	114178	6262.26	227613		168433	433663	1.39939e+07	205550	27160.1	283832	447557	24547	892205	1.64768e+07
0	4814.5	166652	0	0	0	0	0	850299	1.02177e+06	4.39277e+06		0	0.00471194	0.163102	0	0	0	0	0	0.832186		0	20698.5	716470	0	0	0	0	0	3.6556e+06		0	25513	883122	0	0	0	0	0	4.5059e+06	5.41454e+06
98574.2	1.10392e+06	6.207e+06	239535	39050.2	422509	186087	19760.3	2.83952e+06	1.1156e+07	3.92606e+06		0.00883602	0.0989531	0.556384	0.0214715	0.00350039	0.037873	0.0166805	0.00177128	0.25453		34690.7	388496	2.1844e+06	84298.2	13742.7	148692	65488.8	6954.14	999299		133265	1.49241e+06	8.3914e+06	323833	52792.9	571201	251576	26714.4	3.83882e+06	1.5082e+07
170535	498945	4.68278e+06	14795	7426.9	153520	117963	29546.9	6.33786e+06	1.20134e+07	517024		0.0141955	0.0415324	0.389798	0.00123154	0.000618219	0.0127791	0.00981933	0.0024595	0.527567		7339.39	21473.3	201535	636.738	319.634	6607.1	5076.83	1271.62	272765		177875	520418	4.88432e+06	15431.7	7746.53	160127	123040	30818.5	6.61062e+06	1.25304e+07
236.6	18403.3	673832	95.15	81.7	1559.15	587.95	14.1	610465	1.30527e+06	-437984		0.000181265	0.0140991	0.516238	7.28965e-05	6.25922e-05	0.0011945	0.000450442	1.08023e-05	0.467691		-79.391	-6175.2	-226104	-31.9275	-27.4144	-523.172	-197.286	-4.73124	-204841		157.209	12228.1	447728	63.2225	54.2856	1035.98	390.664	9.36876	405624	867291
12663.5	109646	368073	5214.8	11785.3	13555.2	8153.1	1048.3	711587	1.24173e+06	2.66136e+06		0.0101983	0.088301	0.296421	0.00419964	0.00949106	0.0109164	0.00656594	0.000844228	0.573063		27141.4	235001	788882	11176.8	25259.1	29052.5	17474.3	2246.8	1.52513e+06		39804.9	344647	1.15696e+06	16391.6	37044.4	42607.7	25627.4	3295.1	2.23671e+06	3.90309e+06
23974	180022	2.76338e+06	38630.6	4777.18	87650	23946.5	6640.31	2489144	5.61816e+06	1.71586e+06		0.00426723	0.0320428	0.491865	0.00687601	0.00085031	0.0156012	0.00426233	0.00118194	0.443053		7321.99	54981.1	843973	11798.3	1459.01	26769.5	7313.57	2028.04	760218		31296	235003	3.60735e+06	50428.8	6236.19	114419	31260	8668.35	3.24936e+06	7.33403e+06
31501.2	95235.3	392372	13785	8335.8	6527.6	15176.6	1059.95	658463	1.22246e+06	2.25385e+06		0.0257688	0.0779048	0.32097	0.0112765	0.0068189	0.00533974	0.0124148	0.000867066	0.538639		58078.8	175585	723417	25415.5	15368.7	12035	27981.1	1954.23	1.21401e+06		89580	270821	1.11579e+06	39200.6	23704.5	18562.6	43157.7	3014.18	1.87247e+06	3.4763e+06
19.48	9447.98	1.37091e+06	2166.34	1881.02	1174.1	2593	136.04	1.66596e+06	3.05429e+06	3.53814e+06		6.37792e-06	0.00309335	0.448848	0.000709279	0.000615863	0.000384411	0.000848971	4.45407e-05	0.545449		22.566	10944.7	1.58809e+06	2509.53	2179.01	1360.1	3003.78	157.591	1.92987e+06		42.046	20392.7	2.959e+06	4675.87	4060.03	2534.2	5596.78	293.631	3.59583e+06	6.59242e+06
42492.7	1.09747e+06	1.05054e+07	61124.6	463576	467362	199178	37019.2	853000	1.37266e+07	1.23602e+06		0.00309564	0.0799523	0.76533	0.004453	0.0337721	0.0340479	0.0145104	0.00269689	0.0621421		3826.27	98822.3	945960	5503.98	41742.8	42083.7	17935.1	3333.4	76808.6		46319	1.1963e+06	1.14513e+07	66628.6	505319	509445	217113	40352.6	929808	1.49626e+07
6448.6	43101.6	1.97957e+06	1143.8	9758.8	44346.7	10977.1	4875.8	403774	2.504e+06	2.13285e+06		0.00257532	0.0172131	0.790564	0.000456789	0.00389729	0.0177104	0.00438383	0.00194721	0.161252		5492.77	36713	1.68615e+06	974.263	8312.32	37773.5	9350.04	4153.1	343926		11941.4	79814.6	3.66573e+06	2118.06	18071.1	82120.2	20327.1	9028.89	747700	4.63685e+06
19604.7	164232	3.81872e+06	27899	31587.9	114755	27186.3	13360.8	1.91942e+06	6.13677e+06	2.18577e+06		0.00319463	0.026762	0.622268	0.0045462	0.00514732	0.0186997	0.00443007	0.00217717	0.312774		6982.72	58495.6	1.36013e+06	9936.95	11250.8	40873.1	9683.1	4758.79	683653		26587.4	222728	5.17885e+06	37835.9	42838.7	155629	36869.4	18119.6	2.60308e+06	8.32254e+06
2172.9	51697.5	1.07799e+06	735	133.7	7540.3	41687.5	174.7	683743	1.86587e+06	-184132		0.00116455	0.0277069	0.577739	0.000393917	7.16554e-05	0.00404116	0.0223421	9.36291e-05	0.366447		-214.431	-5101.73	-106380	-72.5329	-13.1941	-744.109	-4113.9	-17.2401	-67474.7		1958.47	46595.8	971608	662.467	120.506	6796.19	37573.6	157.46	616269	1.68174e+06
12261.8	154454	1087748	11958.9	1686.6	2225.5	2944.5	271.2	81.7	1.27363e+06	755700		0.00962743	0.12127	0.854052	0.0093896	0.00132424	0.00174736	0.00231189	0.000212934	6.41473e-05		7275.45	91644.1	645407	7095.72	1000.73	1320.48	1747.1	160.914	48.4761		19537.2	246098	1.73316e+06	19054.6	2687.33	3545.98	4691.6	432.114	130.176	2.02933e+06
3793.7	126429	32807156	7999.5	373	0	6700.5	6293.2	53061	3.30118e+07	3.31884e+06		0.000114919	0.00382981	0.993801	0.000242322	1.1299e-05	0	0.000202973	0.000190635	0.00160733		381.4	12710.5	3.29827e+06	804.23	37.4996	0	673.635	632.687	5334.49		4175.1	139139	3.61054e+07	8803.73	410.5	0	7374.14	6925.89	58395.5	3.63307e+07
4236.3	140730	9.52642e+06	19156.1	14999	92694.1	76199.1	11152.2	1.02006e+06	1.09056e+07	-1.49705e+06		0.00038845	0.0129043	0.873531	0.00175653	0.00137534	0.00849964	0.00698712	0.00102261	0.0935352		-581.529	-19318.4	-1.30772e+06	-2629.61	-2058.96	-12724.4	-10460.1	-1530.89	-140027		3654.77	121412	8.2187e+06	16526.5	12940	79969.7	65739	9621.31	880035	9.4086e+06
38784.9	408267	3.10528e+07	22731.1	42666.6	73276.4	107581	176493	216978	3.21395e+07	1.51201e+07		0.00120677	0.0127029	0.966186	0.000707263	0.00132754	0.00227995	0.00334732	0.00549146	0.00675113		18246.5	192070	1.46088e+07	10693.9	20072.6	34473.1	50611.9	83031.5	102078		57031.4	600337	4.56616e+07	33425	62739.2	107749	158193	259524	319056	4.72597e+07
592763	4.52984e+06	1.18905e+08	620081	658351	1.70012e+06	1.16034e+06	326131	2.1978e+07	1.5047e+08	4.58387e+07		0.0039394	0.0301046	0.79022	0.00412096	0.00437529	0.0112987	0.00771144	0.00216741	0.146062		180577	1.37995e+06	3.62226e+07	188899	200557	517917	353482	99351.1	6.69529e+06		773340	5.9098e+06	1.55127e+08	808980	858908	2.21803e+06	1.51382e+06	425482	2.86733e+07	1.96309e+08
2267.6	1543.2	3710.5	1.43953e+07	1688.8	83762.1	6458.5	1134.4	756358	1.52522e+07	-5.80169e+06		0.000148674	0.000101179	0.000243276	0.943816	0.000110725	0.0054918	0.000423447	7.43761e-05	0.0495901		-862.558	-587.008	-1411.41	-5.47573e+06	-642.392	-31861.8	-2456.71	-431.507	-287706		1405.04	956.192	2299.09	8.91955e+06	1046.41	51900.3	4001.79	702.893	468652	9.45051e+06
25.8	125.6	284.6	64642.7	1.4	659.5	6.7	9.1	106989	172744	-392000		0.000149354	0.000727087	0.00164752	0.374211	8.10448e-06	0.00381779	3.87857e-05	5.26791e-05	0.619348		-58.5468	-285.018	-645.83	-146691	-3.17696	-1496.57	-15.204	-20.6502	-242784		-32.7468	-159.418	-361.23	-82048.1	-1.77696	-837.074	-8.50401	-11.5502	-135796	-219256
7658.9	40224.3	124992	1.16908e+07	18414.7	738968	33500	5893.7	1.44046e+06	1.41009e+07	-1.22245e+06		0.000543149	0.0028526	0.00886409	0.829081	0.00130592	0.0524057	0.00237573	0.000417966	0.102153		-663.971	-3487.15	-10835.9	-1.01351e+06	-1596.42	-64063.2	-2904.21	-510.941	-124877		6994.93	36737.1	114156	1.06773e+07	16818.3	674905	30595.8	5382.76	1.31558e+06	1.28785e+07
271730	213223	216582	3.07678e+06	72705.8	623472	289443	120022	27906108	3.27901e+07	2.97066e+06		0.00828695	0.00650267	0.00660512	0.0938327	0.00221731	0.019014	0.00882715	0.00366032	0.851054		24617.7	19317.2	19621.6	278745	6586.89	56484.3	26222.5	10873.6	2.52819e+06		296347	232540	236204	3.35553e+06	79292.7	679956	315665	130896	3.04343e+07	3.57607e+07
1493.2	25122.8	62009.7	1.18763e+06	2512.1	14966.3	7153.7	325.6	1.7115e+06	3.01271e+06	-343788		0.000495633	0.00833893	0.0205827	0.394207	0.000833834	0.00496772	0.00237451	0.000108075	0.568092		-170.393	-2866.82	-7076.07	-135523	-286.662	-1707.84	-816.325	-37.155	-195303		1322.81	22256	54933.6	1.05211e+06	2225.44	13258.5	6337.37	288.445	1.51619e+06	2.66892e+06
3328.5	12127.2	4815.6	622563	17167	35821	5701.7	1127.2	2.46262e+06	3.16527e+06	-435009		0.00105157	0.00383133	0.00152138	0.196685	0.00542354	0.0113169	0.00180133	0.000356114	0.778013		-457.441	-1666.66	-661.816	-85559.8	-2359.29	-4922.94	-783.594	-154.913	-338442		2871.06	10460.5	4153.78	537003	14807.7	30898.1	4918.11	972.287	2.12418e+06	2.73027e+06
8647.6	33642.8	122670	2.38069e+06	10226.2	246779	28475.8	17380	6.44562e+06	9.29413e+06	-4.9041e+06		0.000930437	0.0036198	0.0131986	0.25615	0.00110029	0.0265522	0.00306384	0.00187	0.693515		-4562.96	-17751.9	-64727.4	-1.25619e+06	-5395.93	-130215	-15025.4	-9170.65	-3.40107e+06		4084.64	15891	57942.2	1.1245e+06	4830.29	116565	13450.3	8209.32	3.04455e+06	4.39002e+06
774.1	365.4	0	1.42409e+06	745.4	2118.2	466.7	52.8	529662	1.95828e+06	-783513		0.000395296	0.000186592	0	0.727217	0.00038064	0.00108166	0.000238321	2.69624e-05	0.270473		-309.719	-146.198	0	-569784	-298.237	-847.497	-186.728	-21.1254	-211919		464.381	219.203	0	854310	447.164	1270.7	279.972	31.6746	317743	1.17477e+06
1364.6	15052	43649.8	2.03012e+06	11534.8	60406.9	13064.2	5703.7	4.58604e+06	6.76694e+06	-7.7162e+06		0.000201657	0.00222434	0.00645045	0.300006	0.00170458	0.00892677	0.00193059	0.000842877	0.677712		-1556.03	-17163.5	-49773	-2.31491e+06	-13152.9	-68880.7	-14896.8	-6503.81	-5.22936e+06		-191.425	-2111.48	-6123.16	-284784	-1618.09	-8473.83	-1832.64	-800.11	-643326	-949261
29559.9	193358	1.4276e+06	12730257	2.40485e+06	1.13343e+06	384918	89788.4	4130630	2.25244e+07	-5.12542e+06		0.00131235	0.00858438	0.0633803	0.565176	0.106767	0.05032	0.017089	0.00398627	0.183385		-6726.35	-43998.6	-324851	-2.89677e+06	-547224	-257911	-87588.1	-20431.3	-939924		22833.5	149359	1.10275e+06	9.83349e+06	1.85763e+06	875516	297330	69357.1	3.19071e+06	1.7399e+07
19682.6	38553.5	139769	3.46987e+06	179798	508056	91172.4	58781.8	3.02661e+06	7.53229e+06	6.85395e+06		0.0026131	0.00511843	0.018556	0.460666	0.0238703	0.0674504	0.0121042	0.00780397	0.401818		17910	35081.4	127182	3.15738e+06	163606	462301	82961.6	53488	2.75404e+06		37592.6	73634.9	266951	6.62725e+06	343404	970357	174134	112270	5.78065e+06	1.43862e+07
84435.6	226905	459830	6.73473e+06	509769	728846	281642	168261	25524024	3.47184e+07	6.2224e+06		0.00243201	0.00653557	0.0132445	0.193981	0.0146829	0.020993	0.00811218	0.00484646	0.735172		15132.9	40666.9	82412.8	1.20703e+06	91363	130627	50477.2	30156.6	4.57453e+06		99568.5	267572	542243	7.94176e+06	601132	859473	332119	198418	3.00986e+07	4.09408e+07
22313.4	35559.6	168787	1.26311e+06	3324.3	263054	128398	15726.6	2213912	4.11419e+06	3.90351e+06		0.00542353	0.00864317	0.0410256	0.307014	0.000808009	0.0639383	0.0312086	0.00382253	0.538117		21170.8	33738.7	160144	1.19843e+06	3154.08	249584	121823	14921.3	2.10055e+06		43484.2	69298.3	328931	2.46154e+06	6478.38	512638	250221	30647.9	4.31446e+06	8.0177e+06
529.4	2555.5	204.7	2.33745e+06	430.8	5754.4	531.6	274.8	0	2.34773e+06	-1.19634e+06		0.000225494	0.0010885	8.71905e-05	0.995621	0.000183496	0.00245104	0.000226431	0.000117049	0		-269.767	-1302.21	-104.309	-1.1911e+06	-219.523	-2932.28	-270.888	-140.03	0		259.633	1253.29	100.391	1.14635e+06	211.277	2822.12	260.712	134.77	0	1.1514e+06
74537.4	678245	497458	45997656	18224.5	0	302820	277038	229492	4.80755e+07	2.64559e+06		0.00155042	0.0141079	0.0103474	0.95678	0.000379081	0	0.00629884	0.00576256	0.00477358		4101.78	37323.7	27375	2.53124e+06	1002.89	0	16664.1	15245.3	12628.9		78639.2	715569	524833	4.85289e+07	19227.4	0	319484	292283	242121	5.07211e+07
6668.6	31457.7	32641.8	7.20763e+06	75209	335076	91204.6	55336.2	5337016	1.31722e+07	4.06335e+06		0.000506262	0.00238818	0.00247807	0.547183	0.00570966	0.025438	0.006924	0.00420097	0.405171		2057.12	9704.01	10069.3	2.2234e+06	23200.3	103364	28134.6	17070	1.64635e+06		8725.72	41161.7	42711.1	9.43103e+06	98409.3	438440	119339	72406.2	6.98337e+06	1.72356e+07
88690.5	322254	1.82093e+06	6.99583e+07	567339	851370	700800	1.59507e+06	3090312	7.89951e+07	-775070		0.00112273	0.00407941	0.0230512	0.885603	0.00718195	0.0107775	0.00887144	0.0201921	0.0391203		-870.198	-3161.83	-17866.3	-686405	-5566.52	-8353.32	-6875.98	-15650.3	-30321		87820.3	319092	1.80306e+06	6.92719e+07	561772	843016	693924	1.57942e+06	3.05999e+06	7.822e+07
623707	1.87031e+06	5.12594e+06	1.86572e+08	3.89394e+06	5.63254e+06	2.36576e+06	2.41193e+06	8.94973e+07	2.97993e+08	-2.03613e+06		0.00209303	0.00627637	0.0172015	0.626094	0.0130672	0.0189016	0.00793897	0.00809391	0.300334		-4261.67	-12779.5	-35024.5	-1.27481e+06	-26606.5	-38486	-16164.7	-16480.2	-611518		619446	1.85753e+06	5.09091e+06	1.85297e+08	3.86734e+06	5.59405e+06	2.34959e+06	2.39545e+06	8.88858e+07	2.95957e+08
66639.5	21952.6	47003	253705	2.00404e+07	193239	196765	75062	1.87478e+06	2.27696e+07	-6.88126e+06		0.00292669	0.00096412	0.00206429	0.0111423	0.880141	0.00848673	0.00864159	0.00329659	0.082337		-20139.3	-6634.36	-14204.9	-76673	-6.05647e+06	-58399.3	-59465	-22684.7	-566582		46500.2	15318.2	32798.1	177032	1.39839e+07	134840	137300	52377.3	1.3082e+06	1.58883e+07
86.625	4610.25	65.895	10442.8	193713	1620.4	720.715	338.725	133937	345535	-743625		0.000250698	0.0133423	0.000190704	0.0302222	0.560616	0.00468954	0.00208579	0.000980291	0.387622		-186.425	-9921.71	-141.812	-22474	-416888	-3487.26	-1551.05	-728.969	-288246		-99.8005	-5311.46	-75.9175	-12031.1	-223176	-1866.86	-830.334	-390.244	-154309	-398090
72162.5	202344	391261	364056	7.14215e+06	647068	265206	192102	2473168	1.17495e+07	-1.02399e+06		0.00614174	0.0172214	0.0333002	0.0309847	0.607867	0.0550719	0.0225717	0.0163498	0.210491		-6289.07	-17634.5	-34099	-31728	-622449	-56392.9	-23113.1	-16742	-215540		65873.4	184709	357162	332328	6.5197e+06	590675	242093	175360	2.25763e+06	1.07255e+07
101182	41901.7	33968.1	23378.6	2.54196e+06	142507	104605	215711	15180740	1.8386e+07	2.50672e+06		0.00550319	0.00227901	0.0018475	0.00127155	0.138256	0.00775085	0.00568941	0.0117324	0.82567		13795	5712.84	4631.18	3187.42	346569	19429.2	14261.8	29409.9	2.06973e+06		114976	47614.5	38599.3	26566	2.88853e+06	161936	118867	245121	1.72505e+07	2.08927e+07
7125.6	59397.4	130030	14371.1	362465	20994.6	32607.3	4937	3.10149e+06	3.73341e+06	-279180		0.0019086	0.0159097	0.0348286	0.00384932	0.0970868	0.00562343	0.00873391	0.00132238	0.830737		-532.844	-4441.67	-9723.45	-1074.65	-27104.7	-1569.95	-2438.34	-369.183	-231925		6592.76	54955.7	120306	13296.4	335361	19424.6	30169	4567.82	2.86956e+06	3.45423e+06
22396.4	62508.2	16713.4	20886.7	505922	66343.1	48959.3	38409.7	6.67674e+06	7.45888e+06	806938		0.00300265	0.00838037	0.00224074	0.00280025	0.0678281	0.00889451	0.00656389	0.00514952	0.89514		2422.95	6762.44	1808.14	2259.62	54733.1	7177.32	5296.65	4155.35	722322		24819.4	69270.6	18521.5	23146.3	560655	73520.4	54256	42565	7.39907e+06	8.26582e+06
17532.2	69490.7	119863	90258.2	649403	184304	85392.3	178417	7577653	8.97231e+06	5.11796e+06		0.00195403	0.00774501	0.0133593	0.0100596	0.0723785	0.0205415	0.00951731	0.0198853	0.844559		10000.7	39638.7	68372.2	51484.8	370431	105130	48709.2	101772	4.32242e+06		27532.9	109129	188236	141743	1.01983e+06	289435	134102	280189	1.19001e+07	1.40903e+07
9093.6	1918.2	0	12240.9	1.04433e+06	7668.8	4446.5	3138.6	2140241	3.22308e+06	-1.02402e+06		0.0028214	0.000595145	0	0.00379789	0.324017	0.00237934	0.00137958	0.000973789	0.664036		-2889.16	-609.438	0	-3889.1	-331799	-2436.48	-1412.71	-997.176	-679984		6204.44	1308.76	0	8351.8	712534	5232.32	3033.79	2141.42	1.46026e+06	2.19906e+06
5140.1	80375.5	57445.4	56784.4	512525	75637.1	57559.4	89493.2	5.00376e+06	5.93872e+06	5.84787e+06		0.000865523	0.0135341	0.00967303	0.00956173	0.0863023	0.0127363	0.00969223	0.0150694	0.842565		5061.47	79145.9	56566.6	55915.7	504684	74480	56678.9	88124.1	4.92721e+06		10201.6	159521	114012	112700	1.01721e+06	150117	114238	177617	9.93097e+06	1.17866e+07
25601	75525.5	403878	89773	4.56119e+06	320091	344355	146444	13674296	1.96412e+07	-1.33131e+07		0.00130344	0.00384527	0.0205629	0.00457066	0.232226	0.016297	0.0175323	0.00745598	0.696206		-17352.8	-51192.5	-273756	-60849.7	-3.09165e+06	-216963	-233410	-99262.3	-9.26868e+06		8248.19	24333	130122	28923.3	1.46953e+06	103128	110945	47181.7	4.40562e+06	6.32803e+06
63691.6	151486	154348	19824.7	1.68856e+06	357135	147979	501400	2.43e+06	5.51443e+06	-3.54293e+06		0.01155	0.0274709	0.0279899	0.00359506	0.306208	0.0647636	0.0268349	0.0909251	0.440663		-40920.8	-97327.6	-99166.3	-12737.1	-1.08487e+06	-229453	-95074.1	-322142	-1.56124e+06		22770.8	54158.8	55182	7087.65	603688	127681	52904.9	179259	868765	1.9715e+06
226402	317854	463612	477201	4.47637e+06	1.52486e+06	882371	1.76227e+06	34971260	4.51022e+07	3.72011e+06		0.00501976	0.00704742	0.0102791	0.0105804	0.0992494	0.033809	0.0195638	0.0390729	0.775378		18674.1	26217.2	38239.5	39360.4	369219	125773	72779.6	145356	2.88449e+06		245076	344071	501851	516561	4.84559e+06	1.65063e+06	955151	1.90763e+06	3.78558e+07	4.88223e+07
28000.4	60173	154910	15833.9	1.21606e+06	132692	161405	81069.1	7.91137e+06	9.76152e+06	-4.08085e+06		0.00286845	0.0061643	0.0158695	0.00162207	0.124577	0.0135934	0.0165348	0.00830497	0.810465		-11705.7	-25155.6	-64760.9	-6619.44	-508381	-55472.6	-67476.1	-33891.3	-3.30738e+06		16294.7	35017.4	90149.4	9214.48	707683	77219.8	93929	47177.8	4.60399e+06	5.68068e+06
470.5	2542.2	6923.1	20870.2	3.17203e+06	15675.2	5604.7	32660.8	522130	3.77891e+06	-1.23893e+06		0.000124507	0.000672734	0.00183204	0.00552281	0.839404	0.00414808	0.00148315	0.00864292	0.13817		-154.255	-833.47	-2269.77	-6842.38	-1.03996e+06	-5139.18	-1837.52	-10708	-171182		316.245	1708.73	4653.33	14027.8	2.13207e+06	10536	3767.18	21952.8	350948	2.53998e+06
477.45	1509.3	763.11	660.96	27887628	0	1528.47	5251.05	0	2.78978e+07	1.62829e+06		1.71142e-05	5.4101e-05	2.73538e-05	2.36922e-05	0.999635	0	5.47882e-05	0.000188224	0		27.867	88.0921	44.5398	38.5777	1.6277e+06	0	89.211	306.484	0		505.317	1597.39	807.65	699.538	2.95153e+07	0	1617.68	5557.53	0	2.95261e+07
20466.8	75650.1	30137	297491	6.81765e+06	269436	196894	595808	9921668	1.82252e+07	-279070		0.00112299	0.00415085	0.00165359	0.016323	0.374078	0.0147837	0.0108034	0.0326914	0.544393		-313.394	-1158.38	-461.467	-4555.27	-104394	-4125.68	-3014.89	-9123.18	-151924		20153.4	74491.7	29675.5	292935	6.71326e+06	265310	193879	586684	9.76974e+06	1.79461e+07
24518.5	33538	125901	16476.1	62123906	49280.8	130883	832589	1.12897e+06	6.44661e+07	-6.74927e+06		0.000380332	0.000520243	0.00195298	0.000255578	0.963668	0.000764446	0.00203026	0.0129152	0.0175126		-2566.96	-3511.26	-13181.2	-1724.96	-6.50405e+06	-5159.45	-13702.7	-87167.8	-118197		21951.5	30026.7	112720	14751.1	5.56199e+07	44121.4	117180	745421	1.01077e+06	5.77168e+07
690987	1.26278e+06	2.13682e+06	1.78425e+06	1.44936e+08	4.00855e+06	2.66728e+06	4.75511e+06	1.14722e+08	2.76964e+08	-1.95283e+07		0.00249486	0.00455935	0.00771516	0.00644218	0.523303	0.0144732	0.00963042	0.0171687	0.414213		-48720.4	-89036.5	-150664	-125805	-1.02192e+07	-282637	-188066	-335276	-8.08889e+06		642266	1.17374e+06	1.98616e+06	1.65845e+06	1.34717e+08	3.72592e+06	2.47922e+06	4.41983e+06	1.06633e+08	2.57436e+08
205097	126866	277556	1.64504e+06	294574	2.32694e+07	552519	160074	341879	2.6873e+07	3.45467e+06		0.00763207	0.00472096	0.0103284	0.0612155	0.0109617	0.865902	0.0205604	0.00595669	0.012722		26366.3	16309.4	35681.3	211479	37869.1	2.99141e+06	71029.2	20578.4	43950.4		231463	143176	313237	1.85652e+06	332443	2.62608e+07	623548	180653	385829	3.03277e+07
24227.9	7801.3	123843	30826.2	1577.4	593257	5249.6	7117.7	375452	1.16935e+06	3.62058e+06		0.0207191	0.00667147	0.105907	0.0263618	0.00134895	0.507338	0.00448932	0.00608688	0.321077		75015.1	24154.6	383446	95445	4883.99	1.83686e+06	16254	22038	1.16249e+06		99243	31955.9	507289	126271	6461.39	2.43012e+06	21503.6	29155.7	1.53794e+06	4.78993e+06
79321.2	405360	766852	700096	251503	1.53063e+07	322010	81815.5	427212	1.83404e+07	1.18753e+06		0.00432493	0.022102	0.0418121	0.0381723	0.013713	0.834564	0.0175574	0.00446093	0.0232934		5136	26246.8	49653.2	45330.8	16284.7	991073	20850	5297.51	27661.7		84457.2	431606	816505	745427	267788	1.62973e+07	342860	87113	454874	1.9528e+07
105028	151529	146220	73453.2	24556.6	6.3761e+06	184877	125680	2056456	9.2439e+06	401630		0.0113618	0.0163923	0.015818	0.00794613	0.00265652	0.689763	0.0199999	0.013596	0.222466		4563.26	6583.66	6352.99	3191.41	1066.94	277030	8032.59	5460.55	89349.3		109591	158113	152573	76644.6	25623.5	6.65313e+06	192910	131140	2.14581e+06	9.64553e+06
9282.3	133838	227404	48719.8	28521.9	1.8958e+06	33350.4	3027	106071	2.48602e+06	-412910		0.0037338	0.0538364	0.0914731	0.0195975	0.0114729	0.762586	0.0134152	0.00121761	0.0426671		-1541.72	-22229.6	-37770.2	-8092.02	-4737.29	-314880	-5539.27	-502.763	-17617.7		7740.57	111609	189634	40627.8	23784.6	1.58092e+06	27811.1	2524.24	88453.5	2.07311e+06
2962.3	12695.8	4278.3	11252.5	16411.8	758988	4847.5	869.9	102544	914850	-750554		0.00323802	0.0138775	0.0046765	0.0122998	0.0179393	0.829631	0.00529868	0.000950866	0.112088		-2430.31	-10415.8	-3509.97	-9231.69	-13464.4	-622683	-3976.95	-713.677	-84128		531.992	2280.01	768.33	2020.81	2947.36	136305	870.551	156.223	18415.6	164296
19062.9	87001.3	213555	115272	28613.5	3.51443e+06	73358.9	28996.7	1.81978e+06	5.90007e+06	-889615		0.00323096	0.0147458	0.0361954	0.0195374	0.00484969	0.595659	0.0124336	0.00491463	0.308434		-2874.31	-13118.1	-32200	-17380.8	-4314.36	-529907	-11061.1	-4372.13	-274387		16188.6	73883.2	181355	97891.4	24299.1	2.98452e+06	62297.8	24624.5	1.54539e+06	5.01045e+06
28552	14684.9	0	69207.4	35442.7	720685	22710.2	4616.3	389054	1.28495e+06	2.03188e+06		0.0222203	0.0114284	0	0.0538599	0.0275829	0.560865	0.0176739	0.00359258	0.302777		45148.8	23221	0	109437	56045	1.13961e+06	35911.3	7299.68	615205		73700.8	37905.9	0	178644	91487.7	1.86029e+06	58621.5	11916	1.00426e+06	3.31683e+06
1290	50919.3	39676.1	50569.8	22158.2	1.64203e+06	17635.8	9851.2	1.34776e+06	3.18189e+06	2.55931e+06		0.00040542	0.0160029	0.0124694	0.015893	0.00696386	0.516056	0.00554256	0.00309603	0.423571		1037.59	40956.3	31912.9	40675.1	17822.7	1.32074e+06	14185.1	7923.68	1.08405e+06		2327.59	91875.6	71589	91244.9	39980.9	2.96277e+06	31820.9	17774.9	2.4318e+06	5.74119e+06
17932.9	165169	754458	257301	702256	7.83037e+06	198590	39948.6	292976	1.0259e+07	-2.81996e+06		0.00174802	0.0160999	0.073541	0.0250805	0.0684527	0.763268	0.0193577	0.003894	0.0285579		-4929.33	-45401.1	-207383	-70726.1	-193034	-2.15239e+06	-54587.8	-10980.9	-80532.1		13003.6	119768	547075	186575	509223	5.67799e+06	144002	28967.7	212443	7.43905e+06
23420.6	47160.8	95331	118022	190954	3.32912e+06	74359	61181.1	288120	4.22767e+06	3.45212e+06		0.00553982	0.0111553	0.0225493	0.0279165	0.0451675	0.78746	0.0175886	0.0144716	0.068151		19124.1	38509.3	77842.7	96370.9	155924	2.7184e+06	60718	49957.6	235265		42544.7	85670.1	173174	214393	346877	6.04753e+06	135077	111139	523385	7.67979e+06
31075.2	105577	82382.4	137182	155654	5.28857e+06	62757	47192	514781	6.42517e+06	-806914		0.00483648	0.0164318	0.0128218	0.0213507	0.0242257	0.823102	0.00976738	0.00734487	0.0801195		-3902.63	-13259	-10346.1	-17228.2	-19548	-664173	-7881.44	-5926.68	-64649.6		27172.6	92317.8	72036.3	119954	136106	4.62439e+06	54875.6	41265.3	450132	5.61825e+06
9239.04	48673.4	77125.3	25353.3	10926.3	1.48748e+06	138462	7869.02	639746	2.44487e+06	693620		0.00377895	0.0199084	0.0315458	0.01037	0.00446907	0.608407	0.0566336	0.00321858	0.261668		2621.15	13808.8	21880.8	7192.82	3099.83	422003	39282.2	2232.47	181498		11860.2	62482.3	99006.1	32546.1	14026.1	1.90948e+06	177744	10101.5	821244	3.13849e+06
37396.9	126128	783.8	73481.2	18236.6	2.37386e+06	19664.4	2624.9	129.3	2.6523e+06	5527.11		0.0140998	0.0475541	0.000295517	0.0277047	0.00687576	0.895018	0.00741408	0.000989668	4.87501e-05		77.931	262.837	1.63335	153.127	38.0031	4946.86	40.9784	5.47	0.269447		37474.8	126391	785.433	73634.3	18274.6	2.37881e+06	19705.4	2630.37	129.569	2.65783e+06
0	0	0	0	0	50814360	0	0	0	50814360	704171		0	0	0	0	0	1	0	0	0		0	0	0	0	0	704171	0	0	0		0	0	0	0	0	5.15185e+07	0	0	0	5.15185e+07
11863.8	94081.9	74741.8	299899	99109.8	1.15965e+07	161202	81141.9	754418	1.31729e+07	1.17119e+06		0.000900621	0.00714207	0.0056739	0.0227664	0.00752376	0.880326	0.0122374	0.00615975	0.0572703		1054.8	8364.75	6645.24	26663.8	8811.78	1.03103e+06	14332.4	7214.27	67074.7		12918.6	102447	81387	326563	107922	1.26275e+07	175535	88356.2	821492	1.43441e+07
44364.2	132408	415034	338683	209487	6.80461e+07	217323	644370	95823.9	7.01436e+07	-2.79208e+06		0.000632477	0.00188766	0.00591691	0.00482842	0.00298654	0.970097	0.00309826	0.00918644	0.00136611		-1765.93	-5270.51	-16520.5	-13481.3	-8338.66	-2.70859e+06	-8650.59	-25649.3	-3814.29		42598.3	127137	398513	325201	201148	6.53375e+07	208672	618721	92009.6	6.73515e+07
650116	1.70989e+06	3.29924e+06	3.99436e+06	2.08998e+06	2.04843e+08	2.08892e+06	1.30638e+06	9.5522e+06	2.29534e+08	1.08102e+07		0.00283232	0.0074494	0.0143736	0.017402	0.00910531	0.89243	0.00910067	0.00569142	0.0416155		30617.9	80529.4	155382	188119	98430.1	9.64733e+06	98380	61525.3	449872		680733	1.79042e+06	3.45462e+06	4.18248e+06	2.18841e+06	2.14491e+08	2.1873e+06	1.3679e+06	1.00021e+07	2.40345e+08
270431	152702	172467	224383	50339.1	298040	7.70638e+06	55205.5	310192	9.24014e+06	3.78984e+06		0.0292669	0.0165259	0.018665	0.0242835	0.00544787	0.0322549	0.834011	0.00597453	0.03357		110917	62630.5	70737.4	92030.7	20646.5	122241	3.16077e+06	22642.5	127225		381348	215332	243205	316414	70985.6	420281	1.08671e+07	77848	437416	1.303e+07
21177.2	5177.61	24875.9	7519.17	7519.23	20144.5	949350	6318.01	88366.3	1.13045e+06	-689263		0.0187335	0.00458014	0.0220053	0.0066515	0.00665155	0.0178199	0.8398	0.00558894	0.0781693		-12912.3	-3156.92	-15167.5	-4584.63	-4584.66	-12282.6	-578843	-3852.25	-53879.2		8264.93	2020.69	9708.42	2934.54	2934.56	7861.88	370507	2465.76	34487.1	441185
51310.1	192514	207970	80763.1	33995.8	232492	3.83784e+06	29397.5	277173	4.94346e+06	258533		0.0103794	0.0389431	0.0420697	0.0163374	0.00687693	0.0470302	0.776348	0.00594675	0.0560687		2683.41	10068.1	10876.4	4223.74	1777.91	12158.8	200711	1537.43	14495.6		53993.5	202582	218846	84986.8	35773.7	244651	4.03855e+06	30934.9	291668	5.20199e+06
16425	17280.2	10839.5	3538.2	2602.22	26241.9	1.06368e+06	20588.7	728339	1.88954e+06	232906		0.0086926	0.0091452	0.00573659	0.00187252	0.00137717	0.013888	0.562933	0.0108962	0.385459		2024.56	2129.98	1336.09	436.122	320.752	3234.61	131111	2537.79	89775.9		18449.6	19410.2	12175.6	3974.32	2922.97	29476.6	1.19479e+06	23126.5	818115	2.12244e+06
815.4	15543.8	21191.7	600.2	566.5	5254	164506	140.4	55819	264437	-60524.5		0.00308353	0.0587806	0.0801388	0.00226972	0.00214228	0.0198686	0.6221	0.000530939	0.211086		-186.629	-3557.67	-4850.36	-137.374	-129.661	-1202.54	-37652.2	-32.1348	-12775.9		628.771	11986.1	16341.3	462.826	436.839	4051.46	126854	108.265	43043.1	203913
1935.1	5923	1321.4	1051.1	5392.4	2958.5	110523	745.3	40845.9	170696	133760		0.0113365	0.0346991	0.00774125	0.00615773	0.0315907	0.017332	0.647486	0.00436624	0.23929		1516.37	4641.34	1035.47	823.656	4225.56	2318.32	86607.5	584.027	32007.4		3451.47	10564.3	2356.87	1874.76	9617.96	5276.82	197131	1329.33	72853.3	304456
13333.2	26468.6	47993.7	26094.2	5612.2	54248.8	732422	13484.5	523034	1.44269e+06	758271		0.0092419	0.0183467	0.0332668	0.0180872	0.00389009	0.0376025	0.507678	0.00934677	0.36254		7007.87	13911.8	25225.3	13715	2949.75	28512.9	384957	7087.39	274904		20341.1	40380.4	73219	39809.2	8561.95	82761.7	1.11738e+06	20571.9	797937	2.20096e+06
8888	4909.8	0	5557.4	3268.7	1727.7	191152	664.6	78892.3	295061	454578		0.0301226	0.01664	0	0.0188348	0.0110781	0.00585541	0.64784	0.00225242	0.267377		13693.1	7564.17	0	8561.88	5035.85	2661.74	294494	1023.9	121544		22581.1	12474	0	14119.3	8304.55	4389.44	485646	1688.5	200436	749639
274.775	4245.15	2418.85	12893	5845.2	1866.4	305971	1753.92	730714	1.06598e+06	2.74486e+06		0.000257767	0.00398239	0.00226913	0.012095	0.0054834	0.00175087	0.287032	0.00164536	0.685484		707.534	10931.1	6228.44	33199	15051.1	4805.9	787861	4516.28	1.88156e+06		982.309	15176.2	8647.29	46092	20896.3	6672.3	1.09383e+06	6270.21	2.61227e+06	3.81084e+06
2515.43	13061.6	40396	3075.18	50620.8	22050.8	1.72262e+06	9083.94	166552	2.02998e+06	-683381		0.00123915	0.00643436	0.0198997	0.00151489	0.0249366	0.0108626	0.848592	0.0044749	0.0820462		-846.809	-4397.12	-13599.1	-1035.24	-17041.2	-7423.3	-579912	-3058.06	-56068.8		1668.63	8664.47	26796.9	2039.94	33579.5	14627.5	1.14271e+06	6025.87	110483	1.34659e+06
3396.5	6145.2	15785.3	1124.1	16442.1	45054.8	388215	18171.5	78346.1	572681	732762		0.00593088	0.0107306	0.0275639	0.00196287	0.0287107	0.0786735	0.677891	0.0317306	0.136806		4345.92	7862.97	20197.8	1438.32	21038.2	57648.9	496733	23251	100246		7742.42	14008.2	35983.1	2562.42	37480.3	102704	884948	41422.5	178592	1.30544e+06
7364.62	12417.9	25235.1	18315	36754.7	69274.9	1.3906e+06	55785.1	208876	1.82462e+06	-424803		0.00403625	0.00680572	0.0138303	0.0100377	0.0201438	0.0379668	0.76213	0.0305735	0.114476		-1714.61	-2891.09	-5875.15	-4264.04	-8557.12	-16128.4	-323755	-12987.7	-48629.9		5650.02	9526.76	19359.9	14050.9	28197.6	53146.5	1.06684e+06	42797.4	160246	1.39982e+06
1397.35	5267	10786.1	784.25	229.19	13247.6	340073	2883.04	91779.6	466447	169362		0.00299573	0.0112917	0.0231241	0.00168133	0.000491353	0.028401	0.729071	0.00618085	0.196763		507.362	1912.39	3916.33	284.753	83.2164	4810.05	123477	1046.8	33324.2		1904.71	7179.39	14702.5	1069	312.406	18057.6	463550	3929.84	125104	635809
7781.4	37163.7	0	5406	1677	1180	912638	442.2	1219.2	967508	-81093.1		0.00804273	0.0384118	0	0.00558755	0.00173332	0.00121963	0.943288	0.000457051	0.00126015		-652.21	-3114.93	0	-453.112	-140.56	-98.9035	-76494.1	-37.0637	-102.189		7129.19	34048.8	0	4952.89	1536.44	1081.1	836144	405.136	1117.01	886414
98249	386645	182928	188062	21763.3	0	2.17763e+07	406229	81514.6	2.31417e+07	-463436		0.00424554	0.0167077	0.00790469	0.00812653	0.000940436	0	0.940999	0.017554	0.00352241		-1967.53	-7742.95	-3663.32	-3766.12	-435.832	0	-436092	-8135.13	-1632.41		96281.5	378902	179265	184296	21327.5	0	2.13402e+07	398093	79882.2	2.26783e+07
10504.4	58029.1	31609.1	54537.4	45072.8	95663.6	7.9931e+06	54151.4	566952	8.90962e+06	57112.8		0.001179	0.00651309	0.00354775	0.00612118	0.00505889	0.0107371	0.897131	0.00607786	0.0636337		67.3358	371.981	202.622	349.598	288.928	613.227	51237.7	347.124	3634.3		10571.7	58401.1	31811.7	54887	45361.7	96276.8	8.04433e+06	54498.5	570586	8.96673e+06
44059.8	95541	331754	27637.4	125676	95178.1	2.49085e+07	533955	73304.3	2.62356e+07	-488562		0.00167939	0.00364165	0.0126452	0.00105343	0.00479028	0.00362782	0.949416	0.0203523	0.00279407		-820.485	-1779.17	-6177.95	-514.666	-2340.35	-1772.41	-463849	-9943.36	-1365.08		43239.3	93761.8	325576	27122.7	123336	93405.7	2.44447e+07	524012	71939.2	2.57471e+07
559858	1.03903e+06	1.12757e+06	661341	413377	984624	7.44939e+07	1.209e+06	4.10192e+06	8.45907e+07	6.44092e+06		0.00661844	0.0122831	0.0133297	0.00781813	0.0048868	0.0116399	0.88064	0.0142924	0.0484914		42628.8	79114.3	85855.8	50355.9	31475.5	74971.4	5.67213e+06	92055.9	312329		602487	1.11815e+06	1.21343e+06	711697	444853	1.0596e+06	8.01661e+07	1.30106e+06	4.41425e+06	9.10316e+07
169051	36798.2	114798	237297	153407	290622	500121	2.28574e+07	204870	2.45644e+07	850253		0.00688195	0.00149803	0.00467337	0.00966022	0.0062451	0.0118311	0.0203596	0.930511	0.00834015		5851.4	1273.71	3973.55	8213.63	5309.91	10059.4	17310.8	791170	7091.24		174902	38071.9	118772	245511	158717	300682	517431	2.36486e+07	211962	2.54146e+07
12561.5	1806.83	8186.47	6461	2865.5	14342.1	14871.2	250453	189943	501491	-1.44936e+06		0.0250482	0.00360292	0.0163243	0.0128836	0.00571396	0.028599	0.029654	0.499417	0.378757		-36304	-5221.94	-23659.7	-18673	-8281.59	-41450.3	-42979.4	-723836	-548956		-23742.5	-3415.1	-15473.3	-12212	-5416.09	-27108.1	-28108.2	-473383	-359013	-947871
224117	304476	590061	364392	369876	762014	990545	5.55559e+06	442593	9.60367e+06	3.1414e+06		0.0233366	0.0317041	0.0614412	0.037943	0.038514	0.0793462	0.103142	0.578487	0.0460858		73309.6	99595.2	193011	119194	120988	249258	324011	1.81726e+06	144774		297427	404071	783073	483585	490863	1.01127e+06	1.31456e+06	7.37285e+06	587367	1.27451e+07
63572.3	18873.6	14978.1	6093.38	12457.2	44417.1	104309	2.16376e+06	771073	3.19953e+06	-1.34227e+06		0.0198692	0.00589887	0.00468135	0.00190446	0.00389343	0.0138824	0.0326013	0.676273	0.240995		-26669.9	-7917.89	-6283.65	-2556.3	-5226.05	-18633.9	-43759.9	-907744	-323482		36902.3	10955.7	8694.49	3537.07	7231.12	25783.2	60549.1	1.25602e+06	447591	1.85726e+06
11317.3	78897	151737	9290.2	34486.8	29854.4	98529.4	557969	113313	1.08539e+06	-891816		0.0104269	0.0726898	0.139799	0.00855929	0.0317735	0.0275056	0.0907776	0.514071	0.104398		-9298.88	-64825.9	-124675	-7633.31	-28336.2	-24529.9	-80956.9	-458457	-93103.7		2018.41	14071.1	27061.9	1656.89	6150.64	5324.46	17572.5	99512.5	20209.1	193577
7019	8311.4	2080.4	2022.5	37689.9	6531.7	15552.6	197590	49578.6	326376	-988670		0.0215059	0.0254657	0.00637425	0.00619684	0.11548	0.0200128	0.0476524	0.605405	0.151906		-21262.2	-25177.2	-6302.03	-6126.63	-114172	-19786.1	-47112.5	-598546	-150185		-14243.2	-16865.8	-4221.63	-4104.13	-76481.8	-13254.4	-31559.9	-400957	-100607	-662294
15463.7	19320.8	32221.9	21493.4	20506.2	45294.4	66410.5	1.18857e+06	1.0151e+06	2.42438e+06	-4.48064e+06		0.00637843	0.00796938	0.0132908	0.0088655	0.00845832	0.0186829	0.0273928	0.490259	0.418703		-28579.4	-35707.9	-59551.1	-39723.1	-37898.6	-83711.2	-122737	-2.19667e+06	-1.87606e+06		-13115.7	-16387.1	-27329.2	-18229.7	-17392.5	-38416.8	-56326.5	-1.0081e+06	-860961	-2.05626e+06
29072.5	4687.9	0	20865.1	30742	10071.7	35320.6	650102	227210	1.00807e+06	-679576		0.0288397	0.00465037	0	0.020698	0.0304959	0.00999106	0.0350378	0.644897	0.22539		-19598.8	-3160.28	0	-14065.9	-20724.3	-6789.68	-23810.8	-438256	-153170		9473.72	1527.62	0	6799.21	10017.7	3282.02	11509.8	211846	74039.7	328495
639.5	6374.4	3227.8	4298	9384	4683.8	10463.3	799349	798336	1.63676e+06	-5.82753e+06		0.000390712	0.00389453	0.00197207	0.00262593	0.00573329	0.00286164	0.00639271	0.488374	0.487755		-2276.89	-22695.5	-11492.3	-15302.7	-33410.9	-16676.3	-37253.7	-2.84602e+06	-2.84241e+06		-1637.39	-16321.1	-8264.51	-11004.7	-24026.9	-11992.5	-26790.4	-2.04667e+06	-2.04407e+06	-4.19077e+06
7212.4	23704.6	91047.4	8752.6	442501	54354.5	164959	5.51144e+06	275381	6.57935e+06	-4.87349e+06		0.00109622	0.00360288	0.0138384	0.00133031	0.067256	0.00826138	0.0250723	0.837687	0.0418553		-5342.41	-17558.6	-67441.1	-6483.27	-327772	-40261.8	-122190	-4.08246e+06	-203981		1869.99	6146	23606.3	2269.33	114729	14092.7	42769.8	1.42898e+06	71399.2	1.70586e+06
6877.6	3042.8	7512.6	862.7	35176.3	15336.4	21433.3	2.8906e+06	425032	3.40587e+06	478425		0.00201934	0.000893399	0.00220578	0.000253298	0.0103281	0.00450293	0.00629305	0.84871	0.124794		966.102	427.425	1055.3	121.184	4941.24	2154.32	3010.75	406044	59704.6		7843.7	3470.22	8567.9	983.884	40117.5	17490.7	24444.1	3.29664e+06	484737	3.88429e+06
13999.3	14693.5	24479.1	16210.8	103921	59730.5	110836	5.30039e+06	1.15664e+06	6.8009e+06	-3.66874e+06		0.00205845	0.00216052	0.0035994	0.00238362	0.0152805	0.00878273	0.0162972	0.779366	0.170072		-7551.91	-7926.4	-13205.3	-8744.88	-56060.1	-32221.6	-59790.2	-2.85929e+06	-623951		6447.39	6767.1	11273.9	7465.88	47860.9	27508.9	51045.4	2.4411e+06	532693	3.13216e+06
4865.3	9994.6	12785.5	2728.7	2030.1	16636.3	66662.3	443889	164145	723736	249874		0.00672248	0.0138097	0.017666	0.0037703	0.00280503	0.0229867	0.0921085	0.613329	0.226802		1679.77	3450.69	4414.26	942.097	700.902	5743.76	23015.5	153255	56671.8		6545.07	13445.3	17199.8	3670.8	2731	22380.1	89677.8	597144	220816	973610
74958.4	93675.6	674.76	73911.5	40142.3	18451.4	70132.7	1.58185e+06	135.4	1.95393e+06	-1.22784e+06		0.0383628	0.0479421	0.000345334	0.0378271	0.0205444	0.00944322	0.0358931	0.809573	6.92961e-05		-47103.5	-58865.3	-424.016	-46445.7	-25225.2	-11594.8	-44071.1	-994028	-85.0847		27854.9	34810.3	250.744	27465.9	14917.1	6856.64	26061.7	587823	50.3153	726091
73381.1	135862	73960.2	51423.7	31509	10784.2	190518	2.88953e+07	18332.4	2.9481e+07	5.66313e+06		0.0024891	0.00460844	0.00250874	0.0017443	0.00106879	0.000365801	0.0064624	0.980131	0.000621837		14096.1	26098.2	14207.3	9878.18	6052.7	2071.58	36597.4	5.55061e+06	3521.55		87477.2	161960	88167.5	61301.8	37561.7	12855.8	227116	3.44459e+07	21853.9	3.51442e+07
9171.7	16777.5	11453.9	57193	162014	58861	90101.2	3.81243e+06	245053	4.46306e+06	6.34435e+06		0.00205503	0.00375919	0.00256638	0.0128148	0.0363011	0.0131885	0.0201882	0.85422	0.0549069		13037.8	23849.6	16282	81301.2	230307	83672.4	128081	5.41947e+06	348349		22209.5	40627.1	27735.9	138494	392321	142533	218182	9.2319e+06	593401	1.08074e+07
47490.1	42559	190572	16667.6	298964	53604.2	165742	4.10425e+07	253719	4.21118e+07	797855		0.00112771	0.00101062	0.00452538	0.000395794	0.00709929	0.0012729	0.00393577	0.974608	0.00602489		899.753	806.328	3610.6	315.786	5664.21	1015.59	3140.17	777596	4806.99		48389.9	43365.3	194183	16983.4	304628	54619.8	168882	4.18201e+07	258526	4.29097e+07
770769	819855	1.32978e+06	899963	1.78767e+06	1.49559e+06	2.71651e+06	1.23699e+08	6.35045e+06	1.3987e+08	-7.90466e+06		0.00551062	0.00586156	0.00950725	0.00643429	0.012781	0.0106927	0.0194217	0.884388	0.0454026		-43559.6	-46333.6	-75151.5	-50860.9	-101029	-84522.4	-153522	-6.99078e+06	-358892		727210	773522	1.25462e+06	849102	1.68664e+06	1.41107e+06	2.56299e+06	1.16708e+08	5.99156e+06	1.31965e+08
3.12065e+06	4.5004e+06	4.78292e+06	1.85513e+07	1.50922e+07	2.00232e+06	983706	1.73794e+06	0	5.07714e+07	0
										0
										0
										0
										0
										0
										0
										0
