# Supplementary material for: Effect of innovation capacity, production capacity and vertical specialization on innovation performance in China's electronic manufacturing: Analysis from the supply and demand sides
Source: PLoS One. 2018 Jul 16;13(7):e0200642. doi: 10.1371/journal.pone.0200642 (PMC6065606; doi:10.1371/journal.pone.0200642)
Supplement: S3 File — (XLS) [file pone.0200642.s003.xls]

## Sheet: R&D internal expenditure
unit:ten thousand yuan
Electronic communication equipment manufacturing	y1997	y1998	y1999	y2000	y2001	y2002	y2003	y2004	y2005	y2006	y2007	y2008		Electronic computer and office equipment manufacturing	y1997	y1998	y1999	y2000	y2001	y2002	y2003	y2004	y2005	y2006	y2007	y2008		Elecotronic Manufacturing	y1997	y1998	y1999	y2000	y2001	y2002	y2003	y2004	y2005	y2006	y2007	y2008
Beijing	13040	12890	13195	119425	110574	79401	130772	121206	168349	162256	172392	199138		Beijing	43625	28742	128889	88938	100952	150705	145251	160245	208602	233575	108933	108690		Beijing	56665	41632	142084	208363	211526	230106	276023	281451	376951	395831	281325	307828
Tianjin	7159	12553	13641	65916	85557	78786	72968	125282	58672.5	89921.2	176215	228949		Tianjin	2129	2390	4971	4946	2412	2045	3093	530	5124.3	14750.6	76609.7	62701.8		Tianjin	9288	14943	18612	70862	87969	80831	76061	125812	63796.8	104672	252824	291650
Hebei	2506	1796	1158	3112	1346	2450	3488	2712	3644.3	3149.4	5720.7	8431.3		Hebei	308	21	85							115.6	724.7	2167.4		Hebei	2814	1817	1243	3112	1346	2450	3488	2712	3644.3	3265	6445.4	10598.7
Shanxi	609	647	677	672	721	730	416	335	374	983.8	1274.7	2341.1		Shanxi	474	349	13	15	15	1251	1000	839	1580.6	1585.4	410.5	524.4		Shanxi	1083	996	690	687	736	1981	1416	1174	1954.6	2569.2	1685.2	2865.5
Inner Mongolia	71	0	0	33	0	0	0	0	0	0	0	0		Inner Mongolia	0	0	0	0	0	0	0	0	0	0	0	0		Inner Mongolia	71	0	0	33	0	0	0	0	0	0	0	0
Liaoning	9416	9807	11132	24595	33921	76279	65812	31147	52382.1	30752.7	38450	44884.1		Liaoning	3218	2587	2538	2685	3429	2539	77	979	758	0	894.8	894.8		Liaoning	12634	12394	13670	27280	37350	78818	65889	32126	53140.1	30752.7	39344.8	45778.9
Jilin	1866	3311	4215	3985	11860	1118	2722	2027	2707	5534	5534	5979.2		Jilin	0	0	0	0	0	0	107	0	3500	0	4610			Jilin	1866	3311	4215	3985	11860	1118	2829	2027	6207	5534	10144	5979.2
Heilongjiang	295	752	954	1916	2084	1998	2666	0	1047.4	1380	1600	1750		Heilongjiang	0	50	594	243	460	7200	401	1773	1451.1	281.6	762.6	1089.7		Heilongjiang	295	802	1548	2159	2544	9198	3067	1773	2498.5	1661.6	2362.6	2839.7
Shanghai	53824	112281	138080	171269	238725	245130	222035	394786	459798	487716	593450	559714		Shanghai	3152	4864	5340	9807	6760	37405	251431	250917	76447.1	64587.8	94571.7	117994		Shanghai	56976	117145	143420	181076	245485	282535	473466	645703	536245	552304	688022	677708
Jiangsu	42852	53022	63720	71739	112137	133410	182390	287642	357727	586756	950476	952559		Jiangsu	2018	1986	1948	13185	4485	58669	106091	107592	151062	173429	270487	421300		Jiangsu	44870	55008	65668	84924	116622	192079	288481	395234	508789	760185	1220963	1373859
Zhejiang	19251	19218	6951	28555	26974	28724	84174	167618	228178	233024	186160	239427		Zhejiang	139	203	172		227	283	1706	51334	61015.8	94968	116458	90665.9		Zhejiang	19390	19421	7123	28555	27201	29007	85880	218952	289194	327992	302617	330093
Anhui	2082	1810	1566	1331	1749	11376	24501	20207	20114.8	33320.5	84116.4	65666.8		Anhui	83	70	60	109	23		5087	42	50.8	1786.9	3146.5	4252.9		Anhui	2165	1880	1626	1440	1772	11376	29588	20249	20165.6	35107.4	87262.9	69919.7
Fujian	10686	17405	30520	19374	30119	39602	79142	89895	149015	149161	156417	161440		Fujian	3452	11082	430	13680	13797	16016	24650	24649	51972.9	67390.3	102352	187622		Fujian	14138	28487	30950	33054	43916	55618	103792	114544	200988	216551	258769	349062
Jiangxi	3613	3750	3309	3663	3364	6558	7379	5408	9091.6	10331	12581	12725.6		Jiangxi	375	0	0	0	0	0	26	0	0	0	0	243		Jiangxi	3988	3750	3309	3663	3364	6558	7405	5408	9091.6	10331	12581	12968.6
Shandong	5725	43115	56907	92102	98945	120747	107737	173419	205727	235918	305901	336074		Shandong	4996	2280	4276	5531	15485	19838	33433	66222	80301.1	97212.6	128166	139345		Shandong	10721	45395	61183	97633	114430	140585	141170	239641	286028	333131	434068	475419
Henan	11134	13155	18643	21367	18220	22599	17714	23413	20172.6	21310.5	44404.2	23869.2		Henan	0	0	0	0	0	0	0	0	0	0	0	0		Henan	11134	13155	18643	21367	18220	22599	17714	23413	20172.6	21310.5	44404.2	23869.2
Hubei	4009	17527	11571	70184	40730	23544	10585	64982	72204.6	75528.4	63317	99320.2		Hubei	0		18	6	0	48	4291	299	1016.8	3143.3	2552.5	2307.3		Hubei	4009	17527	11589	70190	40730	23592	14876	65281	73221.4	78671.7	65869.5	101628
Hunan	3999	1441	2668	1377	3006	5195	3082	23400	13574.3	5233.1	4223	9281		Hunan	1871	1878	1139	3320	4855	4010	4603	3958	5210	3584	5780.6	1554.4		Hunan	5870	3319	3807	4697	7861	9205	7685	27358	18784.3	8817.1	10003.6	10835.4
Guangdong	76877	181117	213888	386550	653132	844168	952370	1034168	1337014	1664383	1953533	2441571		Guangdong	13393	28222	34884	53855	98247	70879	159267	137197	178141	279562	327601	320127		Guangdong	90270	209339	248772	440405	751379	915047	1111637	1171365	1515155	1943944	2281133	2761698
Guangxi	1668	1672	1336	1452	2411	2615	37	5655	5970.2	4344.9	6390.9	6343		Guangxi	711	1211	491	381	1780	87	40	170	0	0	0	0		Guangxi	2379	2883	1827	1833	4191	2702	77	5825	5970.2	4344.9	6390.9	6343
Hainan	51	48							168	216		2042.6		Hainan	0	0	0	0	0	0	0	0	0	0	0	0		Hainan	51	48	0	0	0	0	0	0	168	216	0	2042.6
Chongqing	2717	2886	3576	6007	2964	4189	2114	3302	7776.4	5976.4	6586.1	8509		Chongqing	1140	1118	880	1157	2986	2845	3266	2036	2719	2435	2988	2968.8		Chongqing	3857	4004	4456	7164	5950	7034	5380	5338	10495.4	8411.4	9574.1	11477.8
Sichuan	32101	36342	42606	32963	58545	26391	108322	108438	141801	183104	304797	213211		Sichuan	1	8283	4548	2729	0	4699	2673	1343	1550	1317.4	1760	1253		Sichuan	32102	44625	47154	35692	58545	31090	110995	109781	143351	184421	306557	214464
Guizhou	2961	6691	4624	3960	3064	4721	4188	2897	7235	9059.7	14671.2	9219.7		Guizhou	45	40	14	0	0	0	0	0	0	0	0	0		Guizhou	3006	6731	4638	3960	3064	4721	4188	2897	7235	9059.7	14671.2	9219.7
Yunnan	838	954	649	1008	468	479	205	382	371	326.9	352	1462		Yunnan	335	225	251	2793	1819	1666	1305	1429	1156.8	2196.7	2254.2	3167.9		Yunnan	1173	1179	900	3801	2287	2145	1510	1811	1527.8	2523.6	2606.2	4629.9
Tibet	0	0	0	0	0	0	0	0	0	0	0	0		Tibet	0	0	0	0	0	0	0	0	0	0	0	0		Tibet	0	0	0	0	0	0	0	0	0	0	0	0
Shannxi	18653	18857	19607	61339	52749	41968	58089	150491	43232.9	55520.7	47927.4	50722.5		Shannxi	70	45	98	788	2373	2880	0	0	0	0	0	0		Shannxi	18723	18902	19705	62127	55122	44848	58089	150491	43232.9	55520.7	47927.4	50722.5
Gansu	1557	1026	1336	4168	3492	4900	4870	3842	6935.9	8401.4	11883.6	13322.3		Gansu	0	0	0	0	0	0	160	0	0	0	0	0		Gansu	1557	1026	1336	4168	3492	4900	5030	3842	6935.9	8401.4	11883.6	13322.3
Qinghai	28	28	28	12	0	0	0	0	0	0	0	0		Qinghai	0	0	0	0	0	0	0	0	0	0	0	0		Qinghai	28	28	28	12	0	0	0	0	0	0	0	0
Ningxia	91	0	2500	250	2942	2233	3416	3683	2438.7	0	0	0		Ningxia	0	0	0	0	0	0	0	0	0	0	0	0		Ningxia	91	0	2500	250	2942	2233	3416	3683	2438.7	0	0	0
Xinjiang	0	0	0	0	0	0	0	2585	3505.2	3412	5050	7061.3		Xinjiang	0	0	0	0	0	0	0	0	0	0	0	0		Xinjiang	0	0	0	0	0	0	0	2585	3505.2	3412	5050	7061.3
																												North East	14795	16507	19433	33424	51754	89134	71785	35926	61845.6	37948.3	51851.4	54597.8
																												North Municipalities	65953	56575	160696	279225	299495	310937	352084	407263	440748	500503	534149	599478
																												North Coast	13535	47212	62426	100745	115776	143035	144658	242353	289673	336396	440513	486018
																												sum of East Coast	121236	191574	216211	294555	389308	503621	847827	1259889	1334228	1640481	2211602	2381661
																												South Coast	104459	237874	279722	473459	795295	970665	1215429	1285909	1716310	2160712	2539902	3112802
																												Central	28249	40627	39664	102044	72683	75311	78684	142883	143390	156807	221806	222086
																												North West	20470	19956	23569	66590	61556	51981	66535	160601	56112.7	67334.1	64861	71106.1
																												South West	42517	59422	58975	52450	74037	47692	122150	125652	168579	208761	339800	246135

## Sheet: output value of new products
unit:ten thousand yuan
Electronic communication equipment manufacturing	y1997	y1998	y1999	y2000	y2001	y2002	y2003	y2004	y2005	y2006	y2007	y2008		Electronic computer and office equipment manufacturing	y1997	y1998	y1999	y2000	y2001	y2002	y2003	y2004	y2005	y2006	y2007	y2008		Elecotronic Manufacturing	y1997	y1998	y1999	y2000	y2001	y2002	y2003	y2004	y2005	y2006	y2007	y2008
Beijing	252193	196505	122916	2155150	2133798	2092891	1277673	2072980	828449	887954	11818742	9729779		Beijing	318191	110621	1002362	1729772	2003427	2133304	2230474	2159016	2805195	3020572	3201920	2856510		Beijing	570384	307126	1125278	3884922	4137225	4226195	3508147	4231996	3633645	3908526	15020662	12586289
Tianjin	159208	220957	254762	2366231	3114633	3960729	4103526	8603386	7918925	9200445	8797451	6849921		Tianjin	7694	40277	157825	325657	397863	502832	723195	291514	714305	1053572	10321.8	1214171		Tianjin	166902	261234	412587	2691888	3512496	4463561	4826721	8894900	8633229	10254017	8807772	8064092
Hebei	82831	106287	144154	64876	25733	35161	50501	59724	35050.3	16114	43303.8	187543		Hebei	660	0	40	0	0	0	0	0		297.7	927.1	2893.1		Hebei	83491	106287	144194	64876	25733	35161	50501	59724	35050.3	16411.7	44230.9	190436
Shanxi	5147	9200	9823	14533	28411	29685	32362	31182	33043	87728.6	306770	170580		Shanxi	2502	3923	618	761	983	2464	0	1877	47184.1	6955.8	6929.2	0		Shanxi	7649	13123	10441	15294	29394	32149	32362	33059	80227.1	94684.4	313699	170580
Inner Mongolia	1182	0	0	58	0	0	0	0	0	0	0	0		Inner Mongolia	0	0	0	0	0	0	0	0	0	0	0	0		Inner Mongolia	1182	0	0	58	0	0	0	0	0	0	0	0
Liaoning	37140	69846	229477	134093	236923	504675	750890	630106	367189	469791	837146	471557		Liaoning	43500	38829	42677	70984	282383	382608	473308	4260	0	11355.3	26262.3	43183.3		Liaoning	80640	108675	272154	205077	519306	887283	1224198	634366	367189	481146	863408	514741
Jilin	41477	26837	51178	7974	2373	6905	0	54696	13567	53200	53200	80408.2		Jilin	0	0	0	0	0	0	0	0	0	11350	10877			Jilin	41477	26837	51178	7974	2373	6905	0	54696	13567	64550	64077	80408.2
Heilongjiang	2700	2	4846	3108	7201	11857	20195		19865.8	17305.6	19027.5	21463.6		Heilongjiang	804	0	0	500	0	0	0	0	13033.6	15710.9	15550.5	16019		Heilongjiang	3504	2	4846	3608	7201	11857	20195	0	32899.4	33016.5	34578	37482.6
Shanghai	413880	1389945	1693079	2425335	4424556	4710698	4849842	6189086	4443511	5528821	4945940	5123613		Shanghai	45959	55971	149275	237037	745659	1545162	190014	1602410	7240566	8744303	8583613	10373998		Shanghai	459839	1445916	1842354	2662372	5170215	6255860	5039856	7791496	11684077	14273123	13529553	15497611
Jiangsu	857667	753926	1240096	1936654	1985009	1876103	3285729	3890811	3822668	3303037	6970884	7757725		Jiangsu	16053	772780	550707	565104	347884	1111731	733191	618102	223614	2590926	3721774	11958106		Jiangsu	873720	1526706	1790803	2501758	2332893	2987834	4018920	4508913	4046282	5893963	10692658	19715831
Zhejiang	147375	745086	183667	836417	367292	488553	1484201	1723753	1561917	1982578	2097833	2273528		Zhejiang	1260	2780	1914	1813	0	860	0	122427	212475	475728	675233	1048698		Zhejiang	148635	747866	185581	838230	367292	489413	1484201	1846180	1774392	2458306	2773066	3322227
Anhui	12555	10998	21783	11229	18574	208153	174254	76187	48659.2	77408.1	185214	123906		Anhui	79	0	0	20	0	0	17885	68	86	17045.2	16652.3	6041.6		Anhui	12634	10998	21783	11249	18574	208153	192139	76255	48745.2	94453.3	201866	129947
Fujian	317076	584082	738513	669909	705366	1115895	1521631	1621553	2950294	3134745	3432514	4014396		Fujian	440512	233429	630000	1026594	986037	1010405	4271045	3066357	3197944	3448184	3778189	3723218		Fujian	757588	817511	1368513	1696503	1691403	2126300	5792676	4687910	6148238	6582929	7210703	7737614
Jiangxi	34594	20724	15544	32930	19019	78908	36949	55903	91195.8	97630.7	146623	67640		Jiangxi	2477	0	0	0	0	0	0	0	0	0	0	3		Jiangxi	37071	20724	15544	32930	19019	78908	36949	55903	91195.8	97630.7	146623	67643
Shandong	393270	406220	803130	1131846	1153047	1760330	1804187	2454729	2199342	2617795	4222578	4615558		Shandong	125176	69040	96083	98101	32790	30930	580146	791976	1101266	1275155	1347504	1516620		Shandong	518446	475260	899213	1229947	1185837	1791260	2384333	3246705	3300607	3892949	5570082	6132178
Henan	134389	124486	104179	261206	92212	192509	245266	326368	223483	194625	204635	221513		Henan	0	0	0	0	0	0	0	0	0	0	0	0		Henan	134389	124486	104179	261206	92212	192509	245266	326368	223483	194625	204635	221513
Hubei	168191	69518	77853	93276	41581	22144	38100	205601	70909.9	362005	587915	567533		Hubei	0	13	33	0	0	0	100	0	0	12723.1	2800	808.7		Hubei	168191	69531	77886	93276	41581	22144	38200	205601	70909.9	374728	590715	568342
Hunan	119191	171518	93070	17407	16551	20894	3687	559486	32152.2	22407.4	74716.7	126027		Hunan	28000	34887	46600	54743	59232	55206	2	0	53057	39102	48330	2185		Hunan	147191	206405	139670	72150	75783	76100	3689	559486	85209.2	61509.4	123047	128212
Guangdong	1922887	2580922	3386004	3400259	3849383	4883675	7361947	10718707	12181248	13006494	13859417	20771219		Guangdong	238772	790511	959220	1441580	1199839	884889	1947779	3901131	5145860	8788551	6873116	10306501		Guangdong	2161659	3371433	4345224	4841839	5049222	5768564	9309726	14619838	17327108	21795045	20732533	31077720
Guangxi	12154	26320	13405	14047	9489	8804	137	701	9173.3	13144.5	17319.7	32804.2		Guangxi	1085	5002	1190	2239	442	762	95	82	0	0	0	0		Guangxi	13239	31322	14595	16286	9931	9566	232	783	9173.3	13144.5	17319.7	32804.2
Hainan	931	100	0	0	0	0	0	0	0	6.1	0	0		Hainan	0	0	0	0	0	0	0	0	0	0	0	0		Hainan	931	100	0	0	0	0	0	0	0	6.1	0	0
Chongqing	23824	32334	21139	30297	38990	39505	25509	57704	144244	171224	159410	412182		Chongqing	9029	8454	5870	8126	9527	4357	577	15925	23884.7	20356	35032	39803		Chongqing	32853	40788	27009	38423	48517	43862	26086	73629	168128	191580	194442	451985
Sichuan	2142215	2020105	1417189	1386227	1101922	194905	1560910	1037316	1519824	1794837	3042557	2929210		Sichuan	0	0	0	0	0	32615	8786	0	15450	9245.6	11983.8	0		Sichuan	2142215	2020105	1417189	1386227	1101922	227520	1569696	1037316	1535274	1804082	3054541	2929210
Guizhou	12473	24955	16834	20646	20077	37666	113226	10191	51808.7	87723.6	112473	36031.7		Guizhou	55	22	14	0	0	0	27495	0	0	0	0	0		Guizhou	12528	24977	16848	20646	20077	37666	140721	10191	51808.7	87723.6	112473	36031.7
Yunnan	1177	62	6	1957	2146	0	0	300	0	0	23995	2000		Yunnan	20609	25117	19520	35093	63443	51149	33253	32929	32826.1	43749.5	52276.8	64322.5		Yunnan	21786	25179	19526	37050	65589	51149	33253	33229	32826.1	43749.5	76271.8	66322.5
Tibet	0	0	0	0	0	0	0	0	0	0	0	0		Tibet	0	0	0	0	0	0	0	0	0	0	0	0		Tibet	0	0	0	0	0	0	0	0	0	0	0	0
Shannxi	95213	130068	180351	279082	162432	92473	88532	105611	175350	220966	292804	288793		Shannxi	0	109	32	4000	7596	9627	0	0	0	0	0	0		Shannxi	95213	130177	180383	283082	170028	102100	88532	105611	175350	220966	292804	288793
Gansu	24593	5907	25717	88233	23723	25298	19835	35066	26522.9	32538.2	37800.3	58326.9		Gansu	0	0	0	0	0	0	0	0	0	0	0	0		Gansu	24593	5907	25717	88233	23723	25298	19835	35066	26522.9	32538.2	37800.3	58326.9
Qinghai	183	3	3	10	0	0	0	0	0	0	0	0		Qinghai	0	0	0	0	0	0	0	0	0	0	0	0		Qinghai	183	3	3	10	0	0	0	0	0	0	0	0
Ningxia	2020		423	6684	2379	3283	4219	3915	2268.7	0	0	0		Ningxia	0	0	0	0	0	0	0	0	0	0	0	0		Ningxia	2020	0	423	6684	2379	3283	4219	3915	2268.7	0	0	0
Xinjiang	0	0	0	0	0	0	0	21770	41704.3	51421.9	58997.5	17209.3		Xinjiang	0	0	0	0	0	0	0	0	0	0	0	0		Xinjiang	0	0	0	0	0	0	0	21770	41704.3	51421.9	58997.5	17209.3
																												North East	125621	135514	328178	216659	528880	906045	1244393	689062	413655	578713	962063	632632
																												North Municipalities	737286	568360	1537865	6576810	7649721	8689756	8334868	13126896	12266874	14162543	23828434	20650381
																												North Coast	601937	581547	1043407	1294823	1211570	1826421	2434834	3306429	3335658	3909361	5614313	6322614
																												sum of East Coast	1482194	3720488	3818738	6002360	7870400	9733107	10542977	14146589	17504751	22625392	26995276	38535668
																												South Coast	2920178	4189044	5713737	6538342	6740625	7894864	15102402	19307748	23475346	28377980	27943236	38815334
																												Central	507125	445267	369503	486105	276563	609963	548605	1256672	599770	917631	1580585	1286237
																												North West	123191	136087	206526	378067	196130	130681	112586	166362	245846	304926	389602	364329
																												South West	2222621	2142371	1495167	1498632	1246036	369763	1769988	1155148	1797210	2140280	3455047	3516353
